# Supplementary material for: Highly Reduced Complementary Genomes of Dual Bacterial Symbionts in the Mulberry Psyllid Anomoneura mori
Source: Microbes Environ. 2024 Sep 6;39(3):ME24041. doi: 10.1264/jsme2.ME24041 (PMC11427311; doi:10.1264/jsme2.ME24041)
Supplement: Supplementary file 2 — Supplementary Material 2 [file 39_24041_s2.xlsx]

## Sheet: CRAM_genes
Table S1. Gene list of Carsonella_AM
Locus	Feature	Start	End	Length	Strand	AA length	COG	Category	Product	Gene ID	NT sequence	AA sequence	Ortholog in CRmelET	NT indentity	AA identity	dN	dS	dN/dS	P-Value (Fisher)
CRAM_0010	CDS	1	1332	1332	+	443	COG0486	S	tRNA uridine-5-carboxymethylaminomethyl(34) synthesis GTPase MnmE	mnmE	ATGAAAGATATTATTTTTGCTAAAATAACAGCAGATGGATTTTCAGTAATCAATGTAATTAGAATTTCTGGTAAAAAAAGTTATATACTTATTAGATCTTTATTAAAAAAAAATTTAATACCTCAACAAATGACATATACAGAATTATATGATTTAGATCAAAAATATTTAGAAAAAATTTTAATAGTTTATTTTAAATCTCCTAATTCTTTTACTGGTGAAGATATTATAGAATTTCATTTACATGGAAATAAATATTTAATAAACAAAATTATTAAAATTTTAATTATTTTAGGAGCTAGACAAGCAAAACCAGGAGAATTTTTAGAAAGAAGATATTATTATGGAAAAATTTCTTTAATAGAATGTGAATTAATAAATGATAAAATACTTCATAGT…	MKDIIFAKITADGFSVINVIRISGKKSYILIRSLLKKNLIPQQMTYTELYDLDQKYLEKILIVYFKSPNSFTGEDIIEFHLHGNKYLINKIIKILIILGARQAKPGEFLERRYYYGKISLIECELINDKILHSDKKMFQLTMENQKNFYLCILKNSKFKLNSMIIILETFSIFNRKSFKKDFIFIKKFLKKLKNLIYILKKKIEKIDYLKNNYQIMIIGRRNVGKSTLFNKICLQYDSIVTNIPGTTKNNISKQIFVSSKKINLSDTAGLILKSKNLIEKIGILKNINKIYRSSLILYMVDKFNLKKLFFNAPLNIFNKIKNNKVIILINKCDIIGVKEGVFKINDLIVIFLSAKKSILIEKIKCFISKIVENEEDLSRGKYCFTNIGELLNNCEEFYK…	CRCM_0010	0.87145	0.792325	0.0989001	1.05708	0.0935595	1.71463e-32
CRAM_0020	CDS	1332	2840	1509	+	502	COG0445	J	tRNA uridine-5-carboxymethylaminomethyl(34) synthesis enzyme MnmG	mnmG	ATGATATATAATATTATTATTATTGGAGCAGGACATTCTGGATTAGAAGCATGTTTATCTTCTTCTAAAATTTGCAATAAAATAAAATTAATATCTTCAAATTTAGAAAATTTAGGTGTTTTATCTTGTAATCCTTCAATTGGTGGAATCGGAAAAAGTCATTTAATAAAAGAGTTGGAAATTTTAGGAGGAATAATGGGAGAATTATCTGATTATTCTAGAATACATTCCAAAATTTTAAATTATAAAAAAGGTGAATCTATTCATTCACTTAGATACCAAGTTGATAGAATTTTATATAAAAATTATGTATTAAAAATACTATTTATTAAAAAAAATATTTTTTTAGAGCAAAATGAAATTAAAAAAATTTTAAGATTTAAAAAAAAAGTAATTTTA…	MIYNIIIIGAGHSGLEACLSSSKICNKIKLISSNLENLGVLSCNPSIGGIGKSHLIKELEILGGIMGELSDYSRIHSKILNYKKGESIHSLRYQVDRILYKNYVLKILFIKKNIFLEQNEIKKILRFKKKVILIDKFNCIHISKNIILCAGTFINSKICIGKNVFKIGRYNEKTFNLSKSFKKINLFINCLKTGTPPRIDINYINYNKLDIQYSDYSYCFSKNFNFNNNIKCFIANTNIVVHNIIKKKFKNTSIFLGKISSLGPRYCPSIEDKIYKFPFKNSHQIFLEPESYYSKELYLNGFSTSLSINNQKKIIRKIFGLEKTLIIRFAYNIQYDYYDPRCLNLSLNIKFANNIFFSGQINGSTGYEEAAVQGFVSGVNAARKSIKLPLWKPKKWNSF…	CRCM_0020	0.909272	0.922311	0.0300683	2.26256	0.0132895	4.57858e-86
CRAM_0030	CDS	2806	3495	690	+	229	COG0356	C	F0F1 ATP synthase subunit A	atpB	ATGGATATATTAAAAAATACTTATTTAAGTTTTAATTTTTTAAATAACATAATTGATGTAAAATTAATAATTTTGTCTTTATTTGTAAAATTTTTGTTATTTTCATTTTTAAAAAAAAGATGTTTTAGTAGATTATTTTTTTATTTTAGTAATTTTATAAAAAAAACAATAAATAAAAAAAATAGAAAAATTATTATTTTATTTTCAATTTTAATTTTTAATATTATATTAGTTTATAATTTATTTGATTTATGTCCTATTAATTTTTTAAAAAAATTAATGAATTTTAATGAACTAAATATAGTTCCATCTTCTAACATAAATATTACTTTTAGTTTATCAATTTTTAGTTTTGTTGCAATTAATTATATTGCTATAAAAAAAATAGGAATTTTTAAA…	MDILKNTYLSFNFLNNIIDVKLIILSLFVKFLLFSFLKKRCFSRLFFYFSNFIKKTINKKNRKIIILFSILIFNIILVYNLFDLCPINFLKKLMNFNELNIVPSSNINITFSLSIFSFVAINYIAIKKIGIFKFIKNFFNKPIKSRYMFFFNFIIESISFIMKPISLSLRLFGNIFSSDIIFNLISNMTILSNIILNLIWGVFHYLILPLQSFIFITLVIIYLSQTIKH	CRCM_0030	0.851003	0.777293	0.115848	0.757837	0.152866	8.68161e-14
CRAM_0040	CDS	3502	3735	234	+	77	COG0636	C	F0F1 ATP synthase subunit C	atpE	ATGGATAATTTATTAATAATAGCAGCATCTATAATGATGGGGTTATCATCAGTAGGAACTGGAGTAGGATTTGGAATTTTAGGAGGAAAATTATTAGAATCTATATCTAGACAACCAGAAATTGATAATTTATTATTAACAAGAACATTTTTAATTACAGGATTATTAGATGCAGTACCAATGATTAGTGTTGGAATTGGATTATACATAATATTTATATTATCAAATAAATAA	MDNLLIIAASIMMGLSSVGTGVGFGILGGKLLESISRQPEIDNLLLTRTFLITGLLDAVPMISVGIGLYIIFILSNK	CRCM_0040	0.918803	0.974026	0.00989834	1.31905	0.00750412	9.08704e-17
CRAM_0050	CDS	3737	4192	456	+	151			putative F0F1 ATP synthase subunit B		ATGAATTTTAATTTTACATTAATAAATGAATTTATTTCATTTATTTTTTTTTTTTTTTTTTCTTGTTTCTTTATTTTTCCATTTATAATAAAATTATTAAATAATTTTAGTTTAATAGACTTTAAAAATAAATCCTTTATTAAATTTAACCAAACACTAGAAAATAAATTAATAAGATATTTATTTTTAATAGAAAGTGAATTAAAAAATAAAACTGATATAATTTTAGATTTAATGAATAATATTTTTTATAAAAAAAAAGATAATTTATCTTATTTAATAAGCGTTGAAAAAAAAAAAATATTTATTGAAATTAATAAATTATTTAAATCAGAACAAATTAAAATGATTAAAAAATTTTTTAATTCTGTAAAATTATCATTTGTGAGAAGTTTTAAA…	MNFNFTLINEFISFIFFFFFSCFFIFPFIIKLLNNFSLIDFKNKSFIKFNQTLENKLIRYLFLIESELKNKTDIILDLMNNIFYKKKDNLSYLISVEKKKIFIEINKLFKSEQIKMIKKFFNSVKLSFVRSFKNVYNEILNYNNEYIINYD	CRCM_0050	0.811159	0.688742	0.161839	1.22495	0.132119	4.36098e-09
CRAM_0060	CDS	4167	4367	201	+	66			hypothetical protein		ATGAATATATTATCAACTATGATTAAGTTATTTTTAAAAAAGTTTTTTTTAAATAAAAGATTATTTTTTATTTTTTTATTATTTATTTTTTCTTTTTTTAAAAAAAAAAAAAAAACAAAAAATAATAAATTATTAAAAAAAATAATTTTTAAAAATGGACATTTTTATATATTAAAATTAATAATTGAAAAATATGAATAA	MNILSTMIKLFLKKFFLNKRLFFIFLLFIFSFFKKKKKTKNNKLLKKIIFKNGHFYILKLIIEKYE	-	-	-	-	-	-	-
CRAM_0070	CDS	4360	5805	1446	+	481	COG0056	C	F0F1 ATP synthase subunit alpha	atpA	ATGAATAATTATGGATTTATAAATAAAATTTATGATGGCGTGGTAGAAGTATTTGGTTTAAAAGATGCTAAATATGGAGAAATGATAAATTTTGAAAATTTTGAAAAAGGTATTGTTTTTAGTTTAAATAAAAATAATGTAAATATAGTTTTATTAGATGATTTTCAAAAATTAAAACAAGGGCAAAAATGTTTTTGTACAGATAAAGTATTTGAAGTTCCAGTTGGATATGAATTAATTGGAAAAATATTAAATTCTAAAGGAGAATGTTTAAATGTTAAACAAAAATTAAATTTTAAAAAAAAAGATGTTATTGAAAAAATAGCACCTGGAGTAATGGATAGAGAATCAGTAAATGAACCTTTATTAACTGGAATAAAATCAATTGATTTAATGATA…	MNNYGFINKIYDGVVEVFGLKDAKYGEMINFENFEKGIVFSLNKNNVNIVLLDDFQKLKQGQKCFCTDKVFEVPVGYELIGKILNSKGECLNVKQKLNFKKKDVIEKIAPGVMDRESVNEPLLTGIKSIDLMIPIGKGQRELIIGDRQTGKTTIALDTIINQKDKNIICIYVCIGQKISSLINVVDKLKKHNCLDYTIIIAATASDSAAEQYIAPYTGCTIGEYFRDIGKDCLIVYDDLTKHAWAYRQISLLLKRPPGREAYPGDVFYLHSRLLERSSKVNKFFLEKKKIFNKENGTLTAFPIIETLEGDVTSFIPTNIISITDGQIFLDANLFNSGIKPAINVGLSVSRVGGSAQYKIIKKLSGDIRIMLAQYRELESFSKFSSDLDIETKIQLQNGE…	CRCM_0060	0.89931	0.908524	0.0404064	2.73331	0.0147829	6.92452e-79
CRAM_0080	CDS	5802	6554	753	+	250	COG0224	C	F0F1 ATP synthase subunit gamma	atpG	ATGAATATTAGAGATATAAAAAGTAAAATAAATGTTTTGTTTAATGTTAATAAACTTACTAATACTATGAGTATGATATCATTTTCAAAAATGAATAAATTTTCAAAAAAATGTTTAATTTTAAGTAATTTGTATTTAGAAACTAAAAAAATAATTTTAGAAATTTACGATTTTAAAAAAAACAATTTATTTTGTTGTATTTTAATAACAACAAATAAGGGATATTGTGGAAATATGAATATTGAATCTATTAGATATTTGTTAAAATTTATCAAAGATAACAATAACAATAATTTAGATATTATTGTTATTGGTAAAAAAGCAATAGATTTTTTTAATAAAAAAAATATATATATAAAAAAAAAAATAATTTTTAATGAAAAAGACGAAATATTTTTT…	MNIRDIKSKINVLFNVNKLTNTMSMISFSKMNKFSKKCLILSNLYLETKKIILEIYDFKKNNLFCCILITTNKGYCGNMNIESIRYLLKFIKDNNNNNLDIIVIGKKAIDFFNKKNIYIKKKIIFNEKDEIFFPSEILNFLKLYKNVFFISSKLINNSPKTIKTDLFIKKKKIFFEKKINKENLIDNYINYTLNYLYNENYFCELKLRTITMKSASDNSLKIIKSMNILKNKIRQYKVTQEMLEIINGVL	CRCM_0070	0.875661	0.848	0.0613421	1.46892	0.04176	1.10683e-29
CRAM_0090	CDS	6551	7894	1344	+	447	COG0055	C	F0F1 ATP synthase subunit beta	atpD	ATGATAGGAAGAATAGTACAAATTTTAGGTTCAATTTTAGATATTGAATTCAAAAAAAATAATATACCTAAAATATATAATGCATTATATATACCTAGTGAAAATGTTTATTTAGAAGTACAACAACAAATTAGTAATAATTTAATTAGATCAATTGCATTTGGAAGTACTAATGGTATTAAAAGAAATACATTAGTTATTGACACTGGAAAACCAATTCTTACTCCTGTAGGAGATGTTACATTAGGAAGAATTTTAAATGTTTTGGGAGAACCGATAGACAATAAAGGAAAACTTAAATTTCTTATGAAAAAACCTATTCATGCATTTCCACCAAAATTTTCAGAACAAAAATTTAATAATAATATACTAGAAACTGGAATTAAGGTAATTGATCTT…	MIGRIVQILGSILDIEFKKNNIPKIYNALYIPSENVYLEVQQQISNNLIRSIAFGSTNGIKRNTLVIDTGKPILTPVGDVTLGRILNVLGEPIDNKGKLKFLMKKPIHAFPPKFSEQKFNNNILETGIKVIDLLCPFLKGGKIGLFGGAGVGKTVNMMELIRNIAIEHKGCSVFIGVGERSREGNDFYNEMRESNVLDKVSLIYGQMNEPSGNRLRVALTGLTIAEDFRNSGKDVLLFIDNIYRFTLAGTEVSAMLGRTPSAVGYQPTLAEEMGKLQERISSTNIGTITSVQAIYVPADDLTDPSPSTTFSHLDSTIVLSRQIAELGIYPAIDPLESYSKQLDPYIVGEEHYEVANQVKFYLQKYKELKDTIAILGIDELSENDKLIVNRARKIQKFFS…	CRCM_0080	0.909361	0.923937	0.0329806	3.52668	0.00935174	3.60723e-80
CRAM_0100	CDS	7891	8133	243	+	80			hypothetical protein		ATGAAAATATTTATTTTTAGTAGAAAATGTTTTATAAAATATAATAACATTAAAATCTTAAAAATTTTTTTTAAAAAAAAATCTTTTTCAATAATGAATAATTATGTACCAACAATAAAAAATATAGATTTCGTTTTATTTTATTTAAAAAATAAATTTTTTAAAATAAGATTAAAAAATTCATTTTTTATTCACAGAAATATAGAATTAAAAATTATTTGTGATAATTATGAATTTTTATAA	MKIFIFSRKCFIKYNNIKILKIFFKKKSFSIMNNYVPTIKNIDFVLFYLKNKFFKIRLKNSFFIHRNIELKIICDNYEFL	CRCM_0090	0.901235	0.85	0.0745245	0.544997	0.136743	0.000366212
CRAM_0110	CDS	8120	9013	894	+	297	COG0078	E	ornithine carbamoyltransferase	argF	ATGAATTTTTATAATTATCATTTAATTAATGATTTTTATATTAAAAAATATGAGTTATTGTCTTTAAATGAAATTAATGTGAAAAAAAAAAAATTTTTTTTATTTAACAATAAAATATGTATAATCAATGAAAAACAATCATTAAGAACTATTAATACTTTAACAAACTTTTTTAATTTTTTAAATATAAAATATACTGTTATTAATAATAAACACAATTTTAGAAAAGAAAATATTAAAGATTTTTCTAAAACATTAGGTATTATGTACGATTATATTTTTTTTAGAGGATATAATGATATTATATTAAAAATAATTGCTAAATATTCTGGTTCAGTATTAATAAATATGTTAAGTAATGGATATCATCCTATTCAATCAATAAATGATTTTTTTTTA…	MNFYNYHLINDFYIKKYELLSLNEINVKKKKFFLFNNKICIINEKQSLRTINTLTNFFNFLNIKYTVINNKHNFRKENIKDFSKTLGIMYDYIFFRGYNDIILKIIAKYSGSVLINMLSNGYHPIQSINDFFLTKNKIVFFFGDFNSNVFRSMIINLSKINIILIIISPKIYWNYIFLKKIFNKKKIILSEKLIIINKKITIYNDVWFSMGENNFKKKINNLINFQINKKILKVLKIEKIYHCLPSYKKTNFMNLKNLEIHENIFESNFSMFDKQIIEKIFTIKSFFIISKKNFFKI	CRCM_0100	0.864035	0.827243	0.0790942	0.946033	0.0836062	2.8177e-24
CRAM_0120	CDS	9109	9531	423	-	140	COG0757	E	type II 3-dehydroquinate dehydratase	aroD	ATGAAAATTTTAATTTTAAATGGACCTAATTTAAACTTTTTAAAAAAAAGAGAAAAAATTTATTCAAATATATCTTTTAAAAATTTTAAAAAAAAAATAATTTATTATAGTAAAAACATTTTAGATATTTTTTTTTTAAATTCAAATTGTGAAGGAAAAATAATAAATTTTATTCAATTAAATAGTAATTTAAAATTTTTAATTTTTAATCCAGCAGCTTTTAGTCACTATTCATTAGCTATTTTAGATTCTTTAAAAATATTTAAAGGAATAATAATAGAATTACATATAACAAATTTATACAAAAGAGAATTTTTTAGAAAAAAATCATTGATTTCTTTAAGATCTGATATAATTATATCAGGTATGGGTATTGAAGGTTATTTTAACGCAATTGAT…	MKILILNGPNLNFLKKREKIYSNISFKNFKKKIIYYSKNILDIFFLNSNCEGKIINFIQLNSNLKFLIFNPAAFSHYSLAILDSLKIFKGIIIELHITNLYKREFFRKKSLISLRSDIIISGMGIEGYFNAIDYIIKKCI	CRCM_0110	0.907801	0.935714	0.0342806	1.31243	0.0261198	1.68544e-22
CRAM_0130	CDS	9528	11438	1911	-	636	COG0021	G	transketolase	tkt	ATGTTATATAATATAATTAATAATATAAGAATAATTTGTTTAAGATCAATTCAAATTTCAAAATCTGGTCATCCAGGAATGCCGATGGGTATAAGTGATATATTTACTATTTTATGGTTATATTTTTATAAAAAAAATTTTAATGTTTACAATTATATAAATAATGATAAAATTATTATTTCAAATGGGCATGGAGTAATAATACAATATGTTTTATTATATTTAACGAAAATTTATAATTTAAAAGATCTTAAAAGTTTAAGAAAATTTAATTCAAAAACTCCTGCTCATCCAGAAATATCAAAAATAATAGATGCTTCTACAGGACCATTGGGACAAGGAATAGGAATAGGAATAGGAATAGGTTTAAAAAATAAAATTTTTTCTAATAAGTTTAAT…	MLYNIINNIRIICLRSIQISKSGHPGMPMGISDIFTILWLYFYKKNFNVYNYINNDKIIISNGHGVIIQYVLLYLTKIYNLKDLKSLRKFNSKTPAHPEISKIIDASTGPLGQGIGIGIGIGLKNKIFSNKFNKKITLFNNKIWIFCGDGCLMEGVSSEGISFCGVYNINNIILIYDSNNISIDGETKNYFFENINNKFNSMNWNVIGPIDGHNFINIYNAYKKAIKSYFPTLIYFKTIIGFLSSDKSYTNNVHGNIFNNNEIKNIYKNYFIKYLYKKKIFFCIKKKYIIYYKMNFYFSYLELIRILNNIIPKINLISIFYNLFYNCINKSSRFISSLILKKIYKINEFIGGSADLSSSNLTINTNLNIIKKNSFLGRYINFGVREFLMSLISYGLSTE…	CRCM_0120	0.884073	0.871069	0.0565142	1.69811	0.0332805	5.3009e-88
CRAM_0140	CDS	11440	13071	1632	+	543	COG0209	F	ribonucleotide-diphosphate reductase subunit alpha	nrdA	ATGAATAAAAAAATTTTAATTTTAAAAATTTATTCTTTAAGTAATTATAAAACAAATATTTTAACTATCAAATTTTTAAAAAAAAGTAAAAATGAAATAAATAAAATTTATTATATTATTAATAATTTAAATTTTTTAAATAAAAAAAAAATTAGTTTTCTTATGTATTATTATATTTGTAATTTATATTCAAAAATAAATGTATTATATAATGATATATATATTTTTAATGAAAATACTATTCACAATATTGAAATTAAAGAAAATTATTTTATTCATGAAGTATTATTTTTTTTAAACGAAATAAAAATTAGGAAACCAATTTCTTTAAAAAATATTAAAAAAATATATACTAATGTTTTAAAAAAAAAAAAAAAAAAAATATATGAAAATCTTATA…	MNKKILILKIYSLSNYKTNILTIKFLKKSKNEINKIYYIINNLNFLNKKKISFLMYYYICNLYSKINVLYNDIYIFNENTIHNIEIKENYFIHEVLFFLNEIKIRKPISLKNIKKIYTNVLKKKKKKIYENLIERYVITFLYVFMNFDKKIKKILNFFNNYFDENIFFFLKNVKKVCSILHFNYEEYSNKIHIGMMKNQNNNFPYYILFIINNLIKKNYYKINISVEIYNFDVLRIIRKSKIFKKVKINLIINIPDLFIEHLIKSKKWFLFDSLKVKKRYNFYLQNFYDEYVGYGTFRSLYKKIIKNKKIFKIELSTKKLLIFIIKYKVNIFFSDINNRKNLNKHNGSLINNFFHNKIFDRNNYFKRNFSYLKNANLLIQRNNSFYVELKLKQNFLVCK…	CRCM_0140	0.661152	0.640884	0.0578336	0.553509	0.104485	7.51235e-28
CRAM_0150	CDS	13052	13771	720	+	239	COG0685	E	methylenetetrahydrofolate reductase	metF	ATGAAACATATAAGTTTTGAAATTTTTCCTAATAAAAATACTAAAGAAAATATTTCGTTTATTAAATTTTTAGAAAAAAAAAATCCAAAATTTATAACTATAACTTGTGGAAAAAAAGATAATTTTGATTTTGTAAAATTTATAAAAAAAAACTCTAAAATAGATATAATTCCTCATATTATTTGTGATAACTTTTTTTTTTTAGTAAAAAAAATAATTAATTTTATAAGAATTAAAATTTTTAATTTTGTTATTATAACTGGTGATAACATAAAAAATAACTCTTTAAAAATAATAAAAAAAATTAGATTTTTATTTGGTCATATAATAAAAATTTTTTCAGGAATCTATTTAGAAGATCATAAAATAACTAAAAATTTAATAAATGAAATATTATTT…	MKHISFEIFPNKNTKENISFIKFLEKKNPKFITITCGKKDNFDFVKFIKKNSKIDIIPHIICDNFFFLVKKIINFIRIKIFNFVIITGDNIKNNSLKIIKKIRFLFGHIIKIFSGIYLEDHKITKNLINEILFIYKKKKIGINGFISQFFYNYNLINYCLNILKKIGINKNFILGIFPKENIKKILYFTNKCKIELPVWFVKNFNFIDIKKFYLKNLSKINHFHFYTFNKKEFVNYYLR	CRCM_0150	0.897365	0.845188	0.0615169	0.955409	0.064388	1.22276e-22
CRAM_0160	CDS	13759	13911	153	-	50			hypothetical protein		ATGAAAAAAAAAAATTACGTATTTATAATACAAAAATTTTTATTTATTAATAATATTTTTTTTAAAAAAAAAAATTTTATTTCAAAAAATTATAAAATAATTTTAAATAAATTTTTTTTTATAGATTATAAAAATAAAATTTATCTTAAATAA	MKKKNYVFIIQKFLFINNIFFKKKNFISKNYKIILNKFFFIDYKNKIYLK	-	-	-	-	-	-	-
CRAM_t0010	tRNA	14038	14112	75	+	-			tRNA-Ile		GGGATTATAGCTCAGTTGGTTAGAGCATACCTCTGATAATGGTAAGGTCGATAGTTCGAATCTATCTAATCCCAC		CRCM_t0010	0.973684	-	-	-	-	-
CRAM_0170	CDS	14099	14971	873	-	290	COG0624	E	succinyl-diaminopimelate desuccinylase	dapE	ATAAGCCATTTAGATATTGTAAGTGAAGGATTTACCAAATGGATAAAATCGCCATTTAATTGCAAATGTTATAAAAAAAAAATATTTTGTCGTGGAATAATAGATATGAAAGGAAGTTTTTGTTCTTTTTTTTTTTTTAAAAAAAAAAATAATTTTTTATTAACTAATGATGAAGAAAGTTCATCAATCTATGGTACTCAATATATAATTAATATTTTAAAAAAAAGAAATATTTTTTTCTTATTATATTTTGGTGGTGAACCAACTTCAAGTAAAATTGTTGGAGATAATATTAAAATATCAAGAAGAGGATCTTATAATTTAAATATAATTTTTAGTGGAAAACAAAAACATTGTGCTTATATTGGTAAAAATATAATAACTTTTTTTTTAAAAAAA…	MSHLDIVSEGFTKWIKSPFNCKCYKKKIFCRGIIDMKGSFCSFFFFKKKNNFLLTNDEESSSIYGTQYIINILKKRNIFFLLYFGGEPTSSKIVGDNIKISRRGSYNLNIIFSGKQKHCAYIGKNIITFFLKKIFLLKKKINKNEIFEISNIISISGGTNITPINFFLKINYRFLTYKNVFKIKKIFFSKFKNNLIYFKWIFSGIPFICYKNYYLKKIFNSVFIIQNIYSTINFLGGTSDLRYCYLFNNTFFIFEIGLINNSIHKVNEYSCFDNLFILNLIYFYFLSGIR	CRCM_0160	0.734032	0.698276	0.0724251	1.61348	0.0448876	4.18764e-34
CRAM_0180	CDS	15144	16091	948	-	315	COG2171	E	2,3,4,5-tetrahydropyridine-2,6-dicarboxylate N-succinyltransferase	dapD	ATGTTGTATTTAAGTATATTAAATTATAATACTAATTTTAATAAAAAAATAATTTATTGTAATTTTTTAAAAATAAAAAAAAATATTTTTTTTTTAAAAATAAAAAAAAAAAAATTTAAATATTTTTTAAATATAAAACAAACAATATTTTTTTTTTTTTTTTTAAAAATATGGAATAAAATTAAATTTAAAAATAATTTATTATTTTTAACATTTATTAAAAAAGAAATAAGATCTAATTTAGACGGTATATTTAAATTATATTTAATAAGTAAAGGAATTATAATTAATAATGTTTTAAATTTAAATAAAATTTTTTTAAAATCAAAAAATTTGATTTGGACAAATATTGGTTGTTTTTGTATAAAAGATTTTCTAAAGTTAAATTTTAATATAATT…	MLYLSILNYNTNFNKKIIYCNFLKIKKNIFFLKIKKKKFKYFLNIKQTIFFFFFLKIWNKIKFKNNLLFLTFIKKEIRSNLDGIFKLYLISKGIIINNVLNLNKIFLKSKNLIWTNIGCFCIKDFLKLNFNIINLIIESIDKIPYLTKYFIPKNVRLSNSNRIRLGAFISEGTTVMSEGYINFNTFIGNNCMIEGRVSAGVYISSNTDIGGSCSIMGTLSGGGNNIISIGNNCLLGANSGIGISLGNNCIIEAGLYITSGTKISLIFKNKKIIIKAKTLSFLNNLIFYRNSINGKVECCKNYSNFDKINKDLHKN	CRCM_0170	0.885021	0.853968	0.0661526	1.41333	0.0468063	5.0549e-36
CRAM_0190	CDS	16079	16792	714	-	237	COG0024	J	type I methionyl aminopeptidase	map	ATGAAAAACGATCATATAAAAAATTTTATAAAATGTGGATATTTAAACAATTTTGTTGTAAGTATTATTAGTAATTATAATTTTATAAACAATACATTAGAATTAGATTATATAATTTTGTATTATATAAAAAAAATAAAATGTAAATCTTTAACAATAAATTATCAAAATTATAAATTTTCTTCTTGTTTATCAATTGAAAATGTTATTTGTCATGGAATTCCAGTTATAAAAAATATAAAATATAATTATATTAAAATAGATATTTCAATAAAATTTAATAATTTAGCTAGTGATTGTTGTTATAATAAAAATAAATTTTATAAAAAAAATTTTTATTTTAAAAATTTTTTTTATAATATATTAAATTTTATTAAAATAAATTCAAATTTTTCTTTT…	MKNDHIKNFIKCGYLNNFVVSIISNYNFINNTLELDYIILYYIKKIKCKSLTINYQNYKFSSCLSIENVICHGIPVIKNIKYNYIKIDISIKFNNLASDCCYNKNKFYKKNFYFKNFFYNILNFIKINSNFSFINNKIIKKKRIFINEDYCSHGIFKKLHNDLIIYHCDKINNLKIKNFDSFTIEPMFIFNNKSGYNYKEIFFSKNENLSFQWEHTLYILHNKILLTTIRKNELCCI	CRCM_0180	0.881616	0.815126	0.0825282	1.09776	0.0751787	9.18415e-18
CRAM_0200	CDS	16778	17425	648	+	215	COG0052	J	30S ribosomal protein S2	rpsB	ATGATCGTTTTTCATACTATATTAAATAATATTTTTTTAGGTAATATTAAAAATAAAAAAAAAAAATTTTTAAAAAATTATATTTCATACAATTATAATAATTTTAATTATTTTAACGCTAAAAAAGTTATAATTAATTTATTTTTAATTAAAAAAGAGATAAAAAATATTTTATTAAATAAAAAAAAAATTTTGTTTGTTAGTACAAAAAATTTTTTAAGAGAAATAGTTTACAAATATGCAAGATCTTTAGAACAAAATTATATTTGTAATAAATGGATTGGTGGTATATTAACTAATACAAAAAACTATAAAAAAATTTTAAATAATTCTATTACTCTAAAAAAAAAAAGAGATATGAATTTTACAAAAAAAGAAAAAAATCTATTTTTAAAAAAA…	MIVFHTILNNIFLGNIKNKKKKFLKNYISYNYNNFNYFNAKKVIINLFLIKKEIKNILLNKKKILFVSTKNFLREIVYKYARSLEQNYICNKWIGGILTNTKNYKKILNNSITLKKKRDMNFTKKEKNLFLKKEKKIEILYGGLKQMSSIPDLIIITDIKKEKIAINEAKRLKIKILALVDSDDNISGIDYIVPCNNNSINCVKIIFKILFSEVC	CRCM_0190	0.898148	0.851163	0.0647892	1.48232	0.0437081	2.0839e-17
CRAM_0210	CDS	17419	18036	618	+	205			hypothetical protein		ATGTTAAATATTAATTTAATTATGAAAATTAAAAAAGAATTTAATTTTAATATAGGAGAATGTAAAAAATTATTGGAAAATAATTCTTGGAATTATGAAAAAACTTTAATATTTATTAAAAATAGAATGTTTAAAAATGATAATCTAAAATTTAATTTTTATTCAATTTTAAGTTTTGAAAAAAAAAAAAAAATATTTGTTTTTAAATTATTATATAATTCTGTTATACTAAATAATTCAAACATTTTAGAAGATTTTAAATTAAGTATTGAAGATACAAATGTTGAAATTTTAAAAGAAAAAATTGAATTATTATCTTTAAAATTAAAAGAAATTGTTTATTTAGATAAAATTTTAATTTTTTTTAATAAAGAAACTTGTTTTTATAATCATAAAAAT…	MLNINLIMKIKKEFNFNIGECKKLLENNSWNYEKTLIFIKNRMFKNDNLKFNFYSILSFEKKKKIFVFKLLYNSVILNNSNILEDFKLSIEDTNVEILKEKIELLSLKLKEIVYLDKILIFFNKETCFYNHKNNFFCLINYKKKNLNLCCQIIFNKINYINYNCRNSLKNQYFIYNNLLIDKIFNVRLINYIFLINKKNAYFYYE	CRCM_0200	0.867314	0.770732	0.113027	0.458177	0.246688	2.87429e-07
CRAM_0220	CDS	18014	18556	543	+	180	COG0233	J	ribosome recycling factor	frr	ATGCTTATTTTTATTACGAATAAAATATTAATTTTAGAAAAAATATTAAAAGAATTCAATAATTCTTTTAAAAATTTTAATATAAAAAATTTAGGATTAGAAACTTTAAATAATTTAAAAATAAGAATAGAAAAAAAAACTTTTATTTTAGAAGAAATTTGTTTAATAAAAAAAATAGAAAAGAAAACTTTTTCTCTTTATTTTAATGATTTAAATAAATTAAAAAAAATATTAAAAATGAATTTTTTTGAAAATTTTGGATTTCAAATTAAAAAAAATAAAACAAATTTAGAATTAATAATTCCAAATTTAAGTTTGGAATTTAGAAACAATATTTTAAAAATTTTTAAAGAAGAATATTTATATTACAAAGAATTAATAGAAAATAATAGAAAAAAA…	MLIFITNKILILEKILKEFNNSFKNFNIKNLGLETLNNLKIRIEKKTFILEEICLIKKIEKKTFSLYFNDLNKLKKILKMNFFENFGFQIKKNKTNLELIIPNLSLEFRNNILKIFKEEYLYYKELIENNRKKILLEIKNNFKSKDDVLYVEKNINKEIINIKKKLSESFEKNSFKILND	CRCM_0210	0.877514	0.788889	0.097478	0.70429	0.138406	1.33147e-09
CRAM_0230	CDS	18549	21884	3336	+	1111	COG0587	L	DNA polymerase III subunit alpha	dnaE	ATGATTAATTTTACACATTTAAATTTACATACTGAATATTCTTTTATAGATAGTATTATTAAAACAGGACAAATAGTTAATATTTATAAAGAATTGAAATATAAAGCAATTTGCGTAACAGATATATTAACTATTAGTTCTTTTTATGAATATTATTTTTATTGTTATGATAATGAAATTAAACCTTTAATTGGTACAGAATGTTTTATTCTTTTTAATGGAAATTTAATAGGAATTATTTTATTAGCTAAAACTTTTTTAGGATATAAAAATTTAATGCATATTTTATCTAATGCATGGAGATATGGAAATATAAAAAATGGTGTTTTTATAAAACTTCATTGGATAACAAAATTTAATAATGATTTAATATTAATAATTAATCCAAGACATTATATT…	MINFTHLNLHTEYSFIDSIIKTGQIVNIYKELKYKAICVTDILTISSFYEYYFYCYDNEIKPLIGTECFILFNGNLIGIILLAKTFLGYKNLMHILSNAWRYGNIKNGVFIKLHWITKFNNDLILIINPRHYILNTNNFSEIELNFILKKLSFLFENNIYFELIRINLPFEKYINKKIFFYSKKFNIKIVATNSVKFLFLEDYTSSIGKILLNQEDFQNSEIFFEYTEQQYLKNLDQMKKIFFDQKESLNNISNIINDCNINFKCYNFNLPKIKIKKFAIREKIFNILLKKGLKNRVFKKKKNILPYLNRINKEMLLIKKMCLIDYYLIIFEFILWSKKKKISSGPGRGSGAASLICYSLYITDIDPINENLLFERFLTSERHSLPDLDLDFCVLERDS…	CRCM_0220	0.903806	0.891989	0.0465733	1.24435	0.0374278	9.80971e-122
CRAM_0240	CDS	21881	22369	489	+	162			tRNA(Ile)-lysidine synthase		ATGAAAAATATTTATTTAATTAAAAAAATTGAAACTTTTTTTTCTTTTGGAAAAGATAGTTTTTATAGTTATTTAAACTGTTTTTTTAAAAAAAAAAAAATGTTTTTTATAAATTTTAATAATTATAATGTTAATTGTATAAAACTTTTAAAAATTTATAATTTTCATATTAGTATTTTTGATAATTTGAAAAAAAATAATAATGAGTTTGTAATGAGAAAAATTAGAATTTCTCTAATTAAAAAAAAAAAAAACATTTTTTTTATTAAGAATCATCATTTATTGGATAAAATTGAATTTTTAATTTTTAATATTTTTAAAAAAAAAATAAATAAAAATAAAAATAATTGGTATTTTAAAAAATATTTTTTAATAAAACCTTATTACAATTTTTTTATT…	MKNIYLIKKIETFFSFGKDSFYSYLNCFFKKKKMFFINFNNYNVNCIKLLKIYNFHISIFDNLKKNNNEFVMRKIRISLIKKKKNIFFIKNHHLLDKIEFLIFNIFKKKINKNKNNWYFKKYFLIKPYYNFFIKKYFSLLDKSNKNIFLKRNFIRCLFSYLN	CRCM_0230	0.85102	0.753086	0.127024	1.23743	0.102652	7.70382e-10
CRAM_0250	CDS	22402	24468	2067	+	688	COG0620	E	5-methyltetrahydropteroyltriglutamate--homocysteine S-methyltransferase	metE	ATGCTAATATCAATTATTAATTCACCAAATATTGGAAAATACAGAGAATTGAAAAAATATACTGAAAAATATTGGAAAAACGATAATATAGAAAATTATAAAAATTTTTTAATGATTATAAAAAAAATAAAAATAGAAAAAGTATTATATCAAATAAATAATAATTTTTCTAATATAATATTAGGTGATTTTAGTATGTATGATTCTATATTAGATATAAGTTGTTTAATAAATTCTGTAGATTCAAAATTTTTAATTAATAAAAAAAAATATTTTTCTTTTGCTAGAGGTGATAAATATATTTTACCTCAAAAAATGACTAAGTTTTTTAATACTAATTACCATTATATTATCCCAAATAATTTAAATAATTTAAAAATAAATAGTAATTTTTTAGTT…	MLISIINSPNIGKYRELKKYTEKYWKNDNIENYKNFLMIIKKIKIEKVLYQINNNFSNIILGDFSMYDSILDISCLINSVDSKFLINKKKYFSFARGDKYILPQKMTKFFNTNYHYIIPNNLNNLKINSNFLVKDIFFFLKNGIKPTITIIGPVSYLYLCINKKNNFKNLFEIFLLIIKKIKKLGIEEIQFEEPILCSKINNNWKKFFTLFYKNIDSKNIISSIFKLNSNNLSLLSEINCKKNIIFENQNFIKNNFINIIKNDLNKCNIFYLVKKININNNLTIENCKFLPYNLSVERIKDKKHLSFYFQKINELKLIKKIFNKKINSYDLLYLINFQIYNKKIFIKKNFKKIEKKSNKLNCKLFNNNTIGSFPQNKEIKISRKQKKFYLINILEYENI…	CRCM_0240	0.880077	0.848837	0.0726031	1.90414	0.0381291	6.4918e-68
CRAM_0260	CDS	24465	24782	318	-	105	COG0140	E	phosphoribosyl-ATP diphosphatase	hisE	ATGATAAAAAAAATAATAAAAATTATTAAAGAAAAAATATTTGAAAGTAAATCATATTCTATTTTTGTTTTAAAAAAAAATTTTGATTTTTTAATAAAAAAAATATTTGAAGAATTAAATGAAATAATTATTTCTTTACAAAAATATAAAATATATAAAAATTGTTATAACAGATATTTGTTAATAAAAGAAATTTGTGATTTATTATATCACATAATATTATTTATTATTTATAATAAATTTTCATTTTTTGAAATTGAAAAAGAATTTTTCAGAAGAACAAAAATATCTGGAAAAAAAGAAAAAAAAAATCGTTAA	MIKKIIKIIKEKIFESKSYSIFVLKKNFDFLIKKIFEELNEIIISLQKYKIYKNCYNRYLLIKEICDLLYHIILFIIYNKFSFFEIEKEFFRRTKISGKKEKKNR	CRCM_0250	0.915094	0.87619	0.0499402	0.514647	0.0970376	7.9335e-08
CRAM_0270	CDS	24781	24966	186	+	61	COG0254	J	50S ribosomal protein L31	rpmE	ATGAAAAAAATATTTTTTAATTGTATATGTTCAGAAAAATTTTTTTTATTATCTTCTCATGAAAATGATATAAATATTAATATTTGTATAAATTGTCATCCATATTATACAAAAAAAAAAAATTTTTTTGATACATCAGAAAAAATAAAAAAATTTAATAAAAAATATGAAAAATTTTATAAATAA	MKKIFFNCICSEKFFLLSSHENDININICINCHPYYTKKKNFFDTSEKIKKFNKKYEKFYK	CRCM_0260	0.935484	0.836066	0.0655375	0.158631	0.413144	0.612753
CRAM_0280	CDS	24947	25375	429	+	142			hypothetical protein (shikimate kinase?)		ATGAAAAATTTTATAAATAAAATTATTTATGGAGATTCTTGTTCTGGAAAAACTTTTTTATTTAAAAAAAAAAAAAAATTAAATATAGATTTAGACTATTTTATTGCATATAAAAACATATTATTAAAATTTGAATTATTTTTTAGAATAGTAGAAAAAAAAATATTTAAAATATTATTAAAACTAAAAAAAAAAATTTTTTTAGGAGGTGGATGTATATATTTTTTAATTGAAAAAAAATTCTTATTAATGAAAAATAATTCAATTATTAATTTAAAAAAAAGACTAGTAATTGATAATTTTAACAGACCTACTCTTAAAAATAATAAATATTTGAAAATTAGATTTTGTATAAGAAAAAAAAAATATTTTAAAATGTTTAATATTTTATTATCAAAA…	MKNFINKIIYGDSCSGKTFLFKKKKKLNIDLDYFIAYKNILLKFELFFRIVEKKIFKILLKLKKKIFLGGGCIYFLIEKKFLLMKNNSIINLKKRLVIDNFNRPTLKNNKYLKIRFCIRKKKYFKMFNILLSKCLKCNILIL	CRCM_0270	0.890698	0.838028	0.0763604	0.859799	0.0888119	2.82587e-12
CRAM_0290	CDS	25372	26388	1017	+	338	COG0337	E	3-dehydroquinate synthase	aroB	ATGAAAATAATTAAAACAAAAAAAAAATTTTTAACAAATATTTATATAGATAACTATTTTAATATTAAAAATATAATAAAAAATAAAAACAAATTTTTAATTTTAGATTATAATATTTACTTATTATTTTTCAATATACTAAAAAAAAATTTAAAAAAATTTAATTTTATTATTATTCCTTTTGGAGAAAATTATAAAAATATAAATATTTTAAAAATTATATGGAAATATATGATTAAAAAAAAAATTAATAAAAATTATTTATCTGTAATAATAGGAGGTGGAGTTTTAGGAGATGTTTCAGGTTTTATATGTTCAAGTTATTTTAGAGGAATAAAATATTGTTTATTTCCAACAACTTTTTTGTCTCAAATTGATTCTTCAATAGGAGGAAAAAAT…	MKIIKTKKKFLTNIYIDNYFNIKNIIKNKNKFLILDYNIYLLFFNILKKNLKKFNFIIIPFGENYKNINILKIIWKYMIKKKINKNYLSVIIGGGVLGDVSGFICSSYFRGIKYCLFPTTFLSQIDSSIGGKNAINFFSKNTIGNISNPIFIFINYNIIFYMKKKEFLDGYSELIKYSIINNKKFFFYIYKKNIFKKIVSRSCYIKSKIISQDYYENNYRTILNLGHTYAHCIENNKIKKFSHGKSVALGIIFSYFLSSFYYNINFNILKKNIYLFLKFNFYIKNKLNFSKNMINKIILDKKFNNKINYILIKNIGNCIKKIFKKQKLIFFLKKFYEI	CRCM_0280	0.894221	0.872781	0.0527621	1.23482	0.0427287	1.68446e-39
CRAM_0300	CDS	26378	28024	1647	+	548	COG0129	EH	dihydroxy-acid dehydratase	ilvD	ATGAAATCTAATTTAATAACGAAATGGCCCGAAAAAGCAGCAAACAGGTCAATGTTAAGAGCAGTTGGTTTTAATGATAATGATTTTATTAAACATCAAGTAGGTATAGCATCAACATGGAGTAATGTAACTCCATGCAATAATCATATTAATATTCTTTCAAAAGCTGTTGAATACGGTGTTAATAAATTTGCTAAAGCAACTATTTTTAATACAATAACAGTTTCTGATGGTATTTCAAATGGAAATTTAGGAATGAAGTATTCTCTTTTATCAAGAGAAATTATTTCATCTTCAATAGAAACGGTTTGCAATGCTCAAAGTTTTGATGCTATTATTAGTATAGGAGGTTGCGATAAAAATATTCCAGGATGTATATTAGGTATGTGTAGATTAAAT…	MKSNLITKWPEKAANRSMLRAVGFNDNDFIKHQVGIASTWSNVTPCNNHINILSKAVEYGVNKFAKATIFNTITVSDGISNGNLGMKYSLLSREIISSSIETVCNAQSFDAIISIGGCDKNIPGCILGMCRLNLPSIFIYGGTILPGKNRTDIVSVFESLGKYYSKKIKEKDLLEIEKNSILGSGSCSGMYTANSMAIAAEVLGISIPNTSLQNAQSINKILNCINSGKIIFNLLNKKIKIENIINYNSIINAIKVISLLGGSTNCILHLLSIANCLKLNISLKDIKKISNNLPTISDLKPSGVFFISDLINCGGIQKFLKFLLEIKLLDGDCLTVTGSTLSENLKNVKNNYINKILKNINFPLKKTNQIKILFGNLAKNGCISKISGKEGEVFLGKSK…	CRCM_0290	0.896175	0.925182	0.0306086	3.705	0.00826142	2.26737e-132
CRAM_0310	CDS	28230	28724	495	+	164			hypothetical protein(No significant similarity found.)		ATGAATTTTATAAAAAATATTTTTACAGAAGCAAAAAAAGAAATATTAAATTTTTTAAAATCAAATTTTAAATTACCAAATTTAATTAATTTTATTTTTAGTGAAGTAAAAATAACTTTAAAAAATAATGAAATTATAAGTAAAATAAAAAATAAATTAGTTTTAAAAAATGGATCTTTTTATGATAATGTAATTAATTTCATAAAAATATTATTTAATTATAATAACAAAAAAATTTTTAAAATTAAACAAATTTTATTTTTTTTATTAATAATTAAATATTTATTAGCTATTGTAATAAAAAAAATAATATTTTATTTATTTTCATTAAATTGCTCAGTTTATTTTGTTTCTTTAAAAAAAATAAATATCAAAAATAAAGAAAATCGTTTAGTTTTT…	MNFIKNIFTEAKKEILNFLKSNFKLPNLINFIFSEVKITLKNNEIISKIKNKLVLKNGSFYDNVINFIKILFNYNNKKIFKIKQILFFLLIIKYLLAIVIKKIIFYLFSLNCSVYFVSLKKINIKNKENRLVFFIRKMLDIKCSIINLFNYIFEIIIYLVNLMI	CRCM_0300	0.615942	0.319767	0.488213	1.06674	0.457667	0.0217205
CRAM_0320	CDS	28721	29926	1206	+	401	COG0112	E	serine hydroxymethyltransferase	glyA	ATGAATCATAATTTTTACAATTTTTTAAATTTATTAAAAATAGAATCAAATAAACAAGAAAAAAAAATAAATTTAATAGCATCGGAAAATTATGCAAGTTTATCATCAATTATTTATTCTTCTTCTTGTTTTGTAAATAAATACACAGAAGGTTATCCTTCAAATAGATATTATTCTGGTTGTAAAATATTTGATATTTTTGAAAATAAAGCAATAATTGAATCTCAATTACTTTTTTCTTCAAATTTTTCAAATGTTCAACCTCATTCAGGAGTACAAGCAAATTTCGCAGCTTTTCAAACCTTATTAAATAAAAATGATAAGATTTTATCTTTAGATTTAAAATCTGGAGGTCATTTATCTCATGGTTTTAAAAAAAATTTTTCTAGTTTAGTTTTT…	MNHNFYNFLNLLKIESNKQEKKINLIASENYASLSSIIYSSSCFVNKYTEGYPSNRYYSGCKIFDIFENKAIIESQLLFSSNFSNVQPHSGVQANFAAFQTLLNKNDKILSLDLKSGGHLSHGFKKNFSSLVFKIINYCLDKNNLINNNNIELLIKKEKPKLLIVGYSCYQSNIDWNFLRYISKKNNCYLLSDISHISGFICSGLIKNPINESDIITSTTHKTLRGIKGGIVLSNNKLFFKKINSSIFPGQQGGCISNFIISKYITFKESNNFNFINYNKQILINSKIMLKVFFYRGYVSLNDNTINHMFLIHLKDNFSLKIEKILEKNGILLNKNFFPNDNKNSINPSAVRIGLSAITSRKIKKKEVELISNIICDIIENNNVSYKETINFICKKYPI…	CRCM_0310	0.910448	0.892768	0.0445239	1.3033	0.0341626	1.07129e-45
CRAM_0330	CDS	30050	30595	546	-	181			hypothetical protein		ATGTTTAAGTTTTTATCTGATTATGATAATACAATCTTAAATTGTGATAGCGATTTTTTATGGGGTAAAATAATTAAAAAAATTTTTATTTTAAAAAAAAATAATATTAATGATATTTTTTATAAATTTTATGAAAAAAAAATAATAAATAATTATTGTTATTATTCTTATTTAAAAAAATTTTTTTTTAATATTAAAAAAATAAAAATTATTTTTAATTATGTTTTAAAAATATTTCAAAATAATAATTATTTTCTTTATAAAAAATGTATAATTTCAACTTCAACAAATTTTTTTTTAATTAAAAACAAAAAAAAAATTTTTAATAATTATTTTTTTTGCGCAAACTCTAAAATAATAAACTCTAATCATAAAAAAATTTTAAATATAATAAAAATC…	MFKFLSDYDNTILNCDSDFLWGKIIKKIFILKKNNINDIFYKFYEKKIINNYCYYSYLKKFFFNIKKIKIIFNYVLKIFQNNNYFLYKKCIISTSTNFFLIKNKKKIFNNYFFCANSKIINSNHKKILNIIKINFKKKIFISDSINDIYFYFYNKKNIIYNPDKNFYLFKNIKILNNKNYD	CRCM_0320	0.841187	0.767196	0.0957381	0.44426	0.2155	1.50237e-07
CRAM_0340	CDS	30670	31869	1200	+	399	COG0104	F	adenylosuccinate synthetase	purA	ATGAATTTATCTTTAATAGGTTTACAATGGGGAGATGAAGGTAAGGGTAAAATAATTGATTTTTTATCTAATTTTAGTAATTTAATTATTAGATATAATGGAGGGCATAATGCAGGTCATACAATTTATAAAAATAAAAAAAAATATATAATTAAAATTTTACCATCAGGTTTATTTAAAAAATATTGCTTATGTTTGTTGTCTGATAACACTTTATTATTATTAGAAAATTTATTAAAAGAATTAAAAATAAATTTTAAAAATATTTTTATTTCTAAAAATATTTTCATTATTAATTTAGTTGATGAATTTATAGATTATTTATTTGATAAAATAACTAAAGTTGGTACAACTTATAGTGGAATAAGTATTATTAATTTTAGAAAAGTTATAAAATGT…	MNLSLIGLQWGDEGKGKIIDFLSNFSNLIIRYNGGHNAGHTIYKNKKKYIIKILPSGLFKKYCLCLLSDNTLLLLENLLKELKINFKNIFISKNIFIINLVDEFIDYLFDKITKVGTTYSGISIINFRKVIKCCFNIRNTFNFNFIKLLKKNLFFYNIIFVFFKIKFKIILFFLIKKIKKNIFLIKNKVINNNLIINCKINKFFESSQGVMLDFDKGTYPFVTNSNIINKSIYINSNFYLKNIKFLGILKSFSTRVGNGFFNTKFKKKKNFFFSCINKEFGSNTLRLRNSGWIDLISLIEMIKINNISNLIITKMDSLICLKYIKILINYKINNKKFFDYKNNIFKNNYLLFNSWKNVKNEYFKNEKNFHFYIRFIEKITNTPIVIISIGKNEKELIFL	CRCM_0330	0.877907	0.842105	0.0697109	1.28275	0.0543451	2.32369e-42
CRAM_0350	CDS	31866	33215	1350	+	449	COG0719	O	Fe-S cluster assembly protein SufB	sufB	ATGAATAAATTTAATTATTATAGTTTAATTAATTCATACCAAGTTGAAGATAACTTTTGTGAAAATTTAATTAACGAAATTTCATATATTAATAGAGAACCAATTTGGTTAAAATCTTTTAGATTAAACTCTTTTAAAATGTTAAAAAAAATAAAAATTCCAAAATGGGGAGGGTTTTTTTTGAAAAAAATATTTTTAGAGAATTCTTGTTATTATAATTTTCATGATAATAAAAATAATTATTCTTTAAAAAAGACTTTTAAAAAAATTATTTCAAATAAAAAAGCAATAGATTTTGTTTATAATTCTATTTCTGTAAAAACAACAATGAAAAAAAAACTTTTAGAAAAAGGAATAATTTTTTGTTCTTTAAATGAATCAATTATAAATTTTGATTTT…	MNKFNYYSLINSYQVEDNFCENLINEISYINREPIWLKSFRLNSFKMLKKIKIPKWGGFFLKKIFLENSCYYNFHDNKNNYSLKKTFKKIISNKKAIDFVYNSISVKTTMKKKLLEKGIIFCSLNESIINFDFFLKKYLGSVVKPYDNFFSCLNSSIFSDGTFVYIPKNTICPIELSSYFRINDEVGQFERTLIICEENSSLSYLEGCTASIKKNNQLHTAVVEIIAKKKSIVKYSTVQNWYSGNKFNKNGILNFVTKRGICSGEYSNLIWIQIETGSSITWKYPSSILKGNFSNSEFYSISISNKYQQVDTGTKMYFLGNNCKSFINSKSIVLNNSLQVYRGIVKNYSFSLNSKNFTSCDSIIIDDGKIFTFPLNIILNKNCVIEHEANVTKISLNEI…	CRCM_0340	0.905255	0.922049	0.0325917	3.88073	0.00839833	1.71919e-81
CRAM_0360	CDS	33212	33874	663	+	220	COG0396	O	Fe-S cluster assembly ATPase SufC	sufC	ATGATAAAAATAATAAATTTATCTATAAAATGCGAAAAAAATTTTATTTTTAAAAAATTGAATTTTTTAATTAAAAAAAAAACTTATGTTATTATAGGAAATAATGGTATAGGAAAATCTACATTATTAAAATCTTTTATTAAAGATGAAAACTATTCCTTTACAGGAGAAATATTTTTTAATAAAATTAATATTTTAATGTATAAAACTGATTACATTTCTAGAATGGGTATATTTTATACTTATCAAAATCCTATAGAAATTTACAATATTAAAAATATATTTTTTTTAAAAACATGTTTTAATATTTTTAATTTAAAAAACGTTTTTTTTTTTAAAATTTTAAACTTTTACATAAATAAAATAAAATTTAAAAAAAAACTTCTTTTTAGAATGTAT…	MIKIINLSIKCEKNFIFKKLNFLIKKKTYVIIGNNGIGKSTLLKSFIKDENYSFTGEIFFNKINILMYKTDYISRMGIFYTYQNPIEIYNIKNIFFLKTCFNIFNLKNVFFFKILNFYINKIKFKKKLLFRMYNYGFSGGEKKKNEFLFLLIMNPIFILLDEIDSGLDYNSIFFITNYLNNIKNKKYIIIITHNKSIKNLLIIDYYLIIKFNQINFLSCI	CRCM_0350	0.907994	0.922727	0.0316324	0.716891	0.0441243	3.6181e-27
CRAM_0370	CDS	33865	34692	828	+	275			hypothetical protein(unknown function but important among carsonella)		ATGTATTTAACATTTTTAAAACAAAAAAAAAAATTTTTTTATATTCTTAAAAAATTTTATCACAATAATAATTATAAAAATTTTCTTTTTTTTAGTTTAATAAAAAAAATTTATTTTAAAAAAATTTTTTTTAAAAATATTAAATGCATAAAAAAAAATAATAATAAAAAAAATATATTTAGTTATTTTTTTTTAAAAGAAAAAAAAATTTATTTTTTTTATAATATTTTTTATATACAATTTATTATATATTATAACTGTTTAATAAATTTTTTTTTATTTAAATCATTTTTATTTTTAAAGTTAAAAAATAATTTTATTTCAAGTTTTTATTGTTTTTTTTCAAAATTTATATTAAATAATTATAATTGTAAAAAAAAAAATTTTTATTTAACAAAA…	MYLTFLKQKKKFFYILKKFYHNNNYKNFLFFSLIKKIYFKKIFFKNIKCIKKNNNKKNIFSYFFLKEKKIYFFYNIFYIQFIIYYNCLINFFLFKSFLFLKLKNNFISSFYCFFSKFILNNYNCKKKNFYLTKFNNIIVFLNVNKKNTINKNEIFLFKKNFCLCFFKKKIFNIFLKIKNVIFVYNNKNFVIEFFFIISKLIFLLIFNNLKIKKNTKDNFVYQNAEFTMFKKSFIIINLNINLYTKKIFCKHKISFFFKKNIFYLYLNKKVLKKII	-	-	-	-	-	-	-
CRAM_0380	CDS	34692	35837	1146	+	381	COG0520	E	cysteine desulfurase SufS	sufS	ATGTTTTTGTTTTTATCAAATTTTAAAAAAATAATTTATTTTGATAGTTCTTCAACTAATCAAAAACCAAAAATATTGTTTAAATCAATTATTAATATTTTACAAAAAAAAAATTTTAATTTAAACAGAGGAGAATATAATCTTTTGCAAAAAAATTTTTTTTTTTTTAAAAAAATAAAAAAAATAATTAAAATTATTTTAAATTCAAGTTTTATTGAAGAAATAATTTTATTTTACAATTCTACTTTTTCTATAAATTTTATTTTATTAAATTTAATAAATTTTATTAAAATAAATAATGAAATTTTAATATCTAATAAAGAACATAATTCAATTTTAATTCCTTTATTAAAAATACTCAAAAATAAAATAAATAAAATAGTAATTTTTCCAAATTTT…	MFLFLSNFKKIIYFDSSSTNQKPKILFKSIINILQKKNFNLNRGEYNLLQKNFFFFKKIKKIIKIILNSSFIEEIILFYNSTFSINFILLNLINFIKINNEILISNKEHNSILIPLLKILKNKINKIVIFPNFKNKIIINIFCNYLNKNTFLYINNISSNNYGYINKYKKIIKICNFNNIISIIDATQSISSIEINLKKSKIDFLFFSFHKLYSLTGVSILYCKINFLSKLNPILTGGGSLYYNNKKFIFKNFDEKFYFGTQNIFSIYSSYYSLKWFLSNKKYIFFLNFFIKKTIFNIFNKKKNNFSNIILLKFKNNVFLSNYLDTNKIISRCDNLCNFLKKMFINKKNNCRLSYNFFNKIKEILKIKFLIFFFNFKIINN	CRCM_0360	0.894507	0.87664	0.0594224	0.856743	0.0693585	4.62725e-34
CRAM_0390	CDS	35799	36668	870	-	289	COG0482	J	tRNA (5-methylaminomethyl-2-thiouridylate)-methyltransferase	mnmA	ATGGTGAAAATTTTATTAAATTCTGGAGGAAAAGATTCTAATTTTTTTAATTTTTTAACAAATTTTAATAGTTTTTTTATAAAAATAAATAATTGTTTTACTTTTTTTGAAGAAAAATATTCTTTTTTTAATTGTAAATATTTAAAAAAAAAAATTTTTACTATTTTTTTAAATAAAGAATATTATTTTATGTTTAAAAAATATGAAAAAAATATAATTAATATAGATTATTATTGTAATAAATTAATAAAAATATATTTATTGAAAAAAATATTTAATAAAAAAATTTTATTTACAGGACATTATATTAAAAAAATAAAAAAATTTTTTTTATCATCAGTTGATCAAAAAAAAGAACAATTATTTTTTTTAAGCTTTAAACATAATATTTTTTCTATA…	MVKILLNSGGKDSNFFNFLTNFNSFFIKINNCFTFFEEKYSFFNCKYLKKKIFTIFLNKEYYFMFKKYEKNIINIDYYCNKLIKIYLLKKIFNKKILFTGHYIKKIKKFFLSSVDQKKEQLFFLSFKHNIFSINGYFNKKNIEFYSFKNNFFCKKKKSTTGICFKLKINFIFFFFLLENKMVLNIKLKKEILNIGKKIFNFKIIAIKNKNIIISKYKFTYFLIEINNTKQKNIFFKLNSQSVKKIGKIINFKNKTFVIFYKKKLFLEKKNILIYYNDLVINNFKIKKKY	CRCM_0370	0.892412	0.83737	0.0755208	0.830671	0.0909154	7.11105e-20
CRAM_0400	CDS	36668	36883	216	-	71	COG0361	J	translation initiation factor IF-1	infA	ATGAAAAATAATAATATATTTGAAATAGAAGGTATTGTTATCAACACTATGCCAAATGCAACATTTAAAGTTAAATTAGAAAATGGTTTAATAATAAATTCTTTTGTTTCTGGAAAAATTAGAAAAAATTTTATAAAAATTATGATAGGTGATAAAGTAAAGGTAATTATTTCAGATTATGATTTAACGAAAGGTAGAATAATACATAGATTTTAA	MKNNNIFEIEGIVINTMPNATFKVKLENGLIINSFVSGKIRKNFIKIMIGDKVKVIISDYDLTKGRIIHRF	-	-	-	-	-	-	-
CRAM_t0020	tRNA	36903	36976	74	+	-			tRNA-Glu		TGTCTCGTTCGTCTATAGGTAGGACCTTGCTCTTTCACGGCGAAAAAAAGGGTTCGAATCCCTTACGAGATAGC		CRCM_t0020	1	-	-	-	-	-
CRAM_t0030	tRNA	36974	37047	74	+	-			tRNA-Gly		AGCGAAAATATCTTAATGGTAAAGATTCACCTTGCCATGGTGAAAGCTGCGAGTTCAAATCTCGTTTTTCGCTA		CRCM_t0030	0.945946	-	-	-	-	-
CRAM_t0040	tRNA	37047	37134	88	+	-			tRNA-Ser		AGAGATATGTCTGAGTGGTTTAAAGAGTATGCTTGGAATGCATAAAAAGTTTATGAAACTTTCATGGGTTCAAATCCCATTATCTCTT		CRCM_t0040	0.912088	-	-	-	-	-
CRAM_0410	CDS	37126	37419	294	-	97	COG0526	O	thioredoxin	trxA	ATGATTAAAATTAAAAAAAAAAATATTTATTTATTAAATAAAAAAAAAAAAATTTTATTTTTTTATTCTAAATTTAATAATTCATGTAAATTAATAAAAAAAACAATATTAAAAATTGAAAAAAAAATAAAAATTTTATTTTTTTCAGTAAATATAGAAGAAAACTTAAAATTTTGTATTGAAAATAACATAAAACAATCTCCTACTATTATTTTTGATTTAAAAAAAAAAAAAATAGTTACTGGAATTAAGAATATTAACGAAATTTTAAATTTTATATTATTTAAGAGATAA	MIKIKKKNIYLLNKKKKILFFYSKFNNSCKLIKKTILKIEKKIKILFFSVNIEENLKFCIENNIKQSPTIIFDLKKKKIVTGIKNINEILNFILFKR	-	-	-	-	-	-	-
CRAM_0420	CDS	37416	38711	1296	-	431	COG1023	G	NADP-dependent phosphogluconate dehydrogenase	gndA	ATGAAAAATCATATAGGTATAATTGGTTATGGTTCTATGTCTAAAAATATTACAATTAATCTTATTAAGAAAAACATAAAAATATCAATTTTTAATAAAGAAAAAATAAATTTGAAACTGAAAATTTATAATATTGCTATTATTACTAATTGTTTAAAAAAATTTATTAATTCTCTTCCAAAATTTAAGTTAATTTTTTTATTAATAAAAACTGGATTACCTATAAAAATAATTTTATTAAGATTAAAAAAAAAATTATCAAAAATCGATATTGTAATAGATTTTGGAAATTCATATTTTAAAAATACGTATTTAAATTTTAAAATATTAAAAGATAATTTTATTTTTATTTCTTCTGGAATATCTGGAGGAAGTAATGGTGCATTATATGGATTAAGT…	MKNHIGIIGYGSMSKNITINLIKKNIKISIFNKEKINLKLKIYNIAIITNCLKKFINSLPKFKLIFLLIKTGLPIKIILLRLKKKLSKIDIVIDFGNSYFKNTYLNFKILKDNFIFISSGISGGSNGALYGLSCMIDCTIKNYLKIFNMLSKIIFLKKNRYSCCISLGISSSHFVKMIHNGIEYGILQLITEIYFIFKLFLKYKKLILNVLLEWNKTDNFCFLLKILINILIIKKKKICDIIEHKGTGKNTVLNAINNNININSIFEALIIRIISKNIFLRKIIKFNSFNKIKINFSIFFEKLKNIFFMCKLQCYIQGFNQIIKIKKKYNWKINFNNLIKTYLNSSIIDSKILLYLINFKKNFFLIKIFFYYLKKIKVFKKIVLLLFNFNIVSFFISSS…	CRCM_0380	0.872406	0.846868	0.0718082	0.995987	0.0720975	7.26539e-45
CRAM_0430	CDS	38700	39938	1239	+	412	COG0147	E	chorismate-binding protein	trpE	ATGATTTTTCATAAATTTAAAAAAATTATATTATTAAAAAAAACTGAAATTAATACATTCATAAAAAAAATTTTAAGTAAAAAATATTTTTTATTAGAACAAAAAAATATATTGTTTTTATTTAACTTTTTTATTAATATAAAAAATAATTTTTTTATAAAAATTAACAAGCTAAATATATTATCAAATAATATATTTATTTATCTAAAAAAAAAAATGTTTAATAATAAAAAAAAATTTAGGTTTGTTTTTTCTTTTTTTGACTTTATAAATTTTAATTTTTTTGAAAAAAATAAAAAATGTGAGTATAATTATTTTTTTTTACCAAAAATGTTTGTTTTTCTTAAAAAAAAAAGTAAAAAAATAATAATAATTAATATTATAAAAAAAAAAAAAGAA…	MIFHKFKKIILLKKTEINTFIKKILSKKYFLLEQKNILFLFNFFINIKNNFFIKINKLNILSNNIFIYLKKKMFNNKKKFRFVFSFFDFINFNFFEKNKKCEYNYFFLPKMFVFLKKKSKKIIIINIIKKKKELLFFSSIINNIFIKIKNFFFTNINYKKKNINNYFVKKKLFFKNICKTKKNIKNGNLTQCVISNKIIIKNNNKNLNINLSKYNLFLSIKEVKIELHSPEFLIRSEYNRNYTKPIAGTTDKNYISSLILKNKKEISEHLMLLDLSLNDLFKNNIKKFFLKRLIFCEHHKNLIHIVSELFFFSKNINKINIIKNMFPAGTLSGSPKTNCIKLINHLEKNSRNLFGGIFYYINKNHLETSILIRLKIFKNNNILIESGAGLIEKSINYLE…	CRCM_0390	0.872289	0.793689	0.0977439	0.968049	0.10097	6.45382e-25
CRAM_0440	CDS	39935	40453	519	+	172	COG0512	EH	aminodeoxychorismate/anthranilate synthase component II	trpG	ATGATATTATTTTTAGATAATTATGATAGTTTTTCTTTTAATATTATTAAAAAAATAAATTTAAAAAATTTAAAAATAAATTCTATTTCTTATAATATAAAAAAAATATATTTAAAAAATATAATAGAAAAAATTATTGTCTTTGGTCCAGGTCCTAGTAATACTATAAATAGTAATTTAAATACAATTTTAATAGATAAATTTTTAGGTAAAAAAAAATTAGTTGGAATTTGTTTAGGACATCAAGTTTTAAGTTGCTATTTTGGATCAAAAATATTTAAATTAAATTTTTTTAATCATGCACAATTTAATTTTTTTTTTTTATATATTAAAAAATATAATATTTTTATAAAAAAAAAAATTATATGTTATAATTCTTTATCTTGTAACAAAAATAAT…	MILFLDNYDSFSFNIIKKINLKNLKINSISYNIKKIYLKNIIEKIIVFGPGPSNTINSNLNTILIDKFLGKKKLVGICLGHQVLSCYFGSKIFKLNFFNHAQFNFFFLYIKKYNIFIKKKIICYNSLSCNKNNTLKNISKRKLEFFVFYNKKLKIKSYQFHFESLISENNNF	CRCM_0400	0.894231	0.854651	0.0580579	1.50606	0.0385496	8.54359e-22
CRAM_t0050	tRNA	40524	40596	73	+	-			tRNA-Asn		TCCTTGGTAGCTCAGCTGGTAGAGCAAATGACTGTTAATCATTTGGTCACAGGTTCGAACCCTGTCTAAGGAG		CRCM_t0050	0.946667	-	-	-	-	-
CRAM_t0060	tRNA	40596	40669	74	-	-			tRNA-Met		GGTTATATAGCTTAGTTGGTAGAGCAAATCATTCATGATGATTAGGTCTCCTGTTCAAATCAGGATATAACTAC		CRCM_t0060	0.986486	-	-	-	-	-
CRAM_0450	CDS	40699	41151	453	-	150			hypothetical protein		ATGAAAATTAAATATAGTTTAAAATTATTTAAAAAAACAAAAAATAATAAAAAAAAAATTTTAATTGGAAATTTAATTTTAAAAAAAAAAATTATTAATGTTTACATAATTAAAAGAAATTTTTTAAAAAAAATTTTTGATAACAATTTTTTAATTGTTTATTTTTTAAAAAAAAAATATTTTACTAATATTAAACATGTAAAAATAAAATTTTTTAATAATGATATTGATTTTTTTGTGTTAGAAGAATTAAAAGAAAAATTTTCTATAAAGTATTTTAATAGTAAAAAAAAAATTTCTAAAAAAATAATTTTTATTAATAGAATTAATAAATTACCTAGAAAAGTTAATTTAATTAGTTTTTATAAAAAAAAAATAATAAAAGATTGTGATTTTAAT…	MKIKYSLKLFKKTKNNKKKILIGNLILKKKIINVYIIKRNFLKKIFDNNFLIVYFLKKKYFTNIKHVKIKFFNNDIDFFVLEELKEKFSIKYFNSKKKISKKIIFINRINKLPRKVNLISFYKKKIIKDCDFNFKNFLISKKKLFFYVKI	CRCM_0410	0.829004	0.697368	0.138594	0.621285	0.223076	1.2911e-06
CRAM_0460	CDS	41141	42064	924	-	307	COG0462	F	ribose-phosphate pyrophosphokinase	prs	ATGAAGATATTTAAACCCAATATTATATATGGCGATTCAAACTTAAAATTTTTTAATAGTTTATTAAAGATTTTTAATATTAAAAAAAATTTTTTAAAAATTGAAAAATTTAAAAATAGTGAATATAATATTAAATTTTTAAAAAATTTTACAAATAAAACATTATTTGTTTTACAAAATTTATCTTTCCCAATTCATGATAATATATTTAATCTATTATTGATAATTAATTTTTTAAAAAAAAATTTAGTTAGAAAATTATATTTAATTATACCATATTTTTCTTATTCGAGACAAGATAAAAATTTTTCTGAAAATTCTCCAATTTCTATAAAATTAATATCAGATATTTTAGATTATTTAAAAGTTAAAAAAATAATTACTTTAGATTCACATTCA…	MKIFKPNIIYGDSNLKFFNSLLKIFNIKKNFLKIEKFKNSEYNIKFLKNFTNKTLFVLQNLSFPIHDNIFNLLLIINFLKKNLVRKLYLIIPYFSYSRQDKNFSENSPISIKLISDILDYLKVKKIITLDSHSNNFECYFNTPLKILKSTSLIVNDIVKNNIFVDIIISPDVGGIIRSKNLANYLNLELVIIDKRRPVINQIKIFCLIGNVKNKNCLIVDDIIDTANSIIEITNFLFFNEINNVVVYITHPIFSNNSYYKILNSKIKKLIITDSINFFHNFEKIKIITTKYIFIEEIKKIILEENEN	CRCM_0420	0.896216	0.889251	0.0499346	1.16441	0.042884	1.06534e-35
CRAM_0470	CDS	42065	42757	693	+	230	COG0216	J	peptide chain release factor 1? peptide chain release factor-like protein ?PCRF domain-containing protein?	prfA	ATGAAGGATAACTTCACACTTGAAATTAGACAAGGGATAGGAGGAGATGAATCCCTTTTTTTTTTACAAGATTTAAAAAAAATGTATATAAAATTTTTTCAAAAAAACAATATAAATTATAAAATTTTATTAAATCTAGAAAAAGAAGTAATTATAGAAATGGAAAATAGTGTTTTTAATATTAATTTAATAAATGAATCTGGAATTCATAGAGTACAAAGAATTCCAAAAAATGAAAATCAAGGAAAAATGCAAACTTCTACTTGTAGTGTTTTTATTACAAAAAATTTAAAAAATACAAACATTGTTTTAAATAACAAAGATTTAAAAATTGAAACTTGTAAGTCAAGTGGATCAGGAGGTCAACATGTAAATACAACAAATTCTTCGGTAAAAATC…	MKDNFTLEIRQGIGGDESLFFLQDLKKMYIKFFQKNNINYKILLNLEKEVIIEMENSVFNINLINESGIHRVQRIPKNENQGKMQTSTCSVFITKNLKNTNIVLNNKDLKIETCKSSGSGGQHVNTTNSSVKITHLPTKIFVECSDERSQLLNKTKAIKILNFRINKFLSEENSLKTNLNRKNVIFKSERSKKIRTYNFQNNKIINHLTNSNCFQLNKVLNGELEILFKK	CRCM_0430	0.866571	0.821739	0.0825974	1.04049	0.0793833	1.25749e-21
CRAM_0480	CDS	42747	43823	1077	-	358	COG0064	J	aspartyl/glutamyl-tRNA amidotransferase B subunit	gatB	ATGAATCTTCATATTTTAAAAATTATGTTTTTAATTAATAAATATTTTAAAATTTTTATTGGTTGTGAAATTCATATAAAATGTAATTTAAATAAAATTTTTTCTAATAAAAAAAATAATATATATGATATAAGTTTACCTGGTGTTTTACCAAATTTTAATTTTAAAATTATAAAGTTTATTTTTTTAATAAATTTTTTATTAAATGGATCTTGTTTTTACTTAACAATAATTGAAAGAAAATTATATTTTTATTATGATTTACCTAAAAATTATCAAATAACGCAAAACAATTTTCAAAATATTTTTAATTTAATGATTAAAAATAAATGCAACAAAAAAATTATTTTGAAAAAAATTCACTTTGAAGAAGATGCTGCTTCTTCTAAAAAAAATATG…	MNLHILKIMFLINKYFKIFIGCEIHIKCNLNKIFSNKKNNIYDISLPGVLPNFNFKIIKFIFLINFLLNGSCFYLTIIERKLYFYYDLPKNYQITQNNFQNIFNLMIKNKCNKKIILKKIHFEEDAASSKKNMFNKIINYNRSGNTLLEFVTEPLFNEYKCLINFIKKIKKSIFNNKISNLNMHLGEMRFDLNLSIINLFTLKKNKKIEIKNLNSFENIKKSIFYDYYRQILFLEKKKKKNLQTRSYNEKYTFKIRKKCFSKNYNYHIDYDFGYIINFDYEIFKKKKQKKKILEKFPKIIYTFFKKKNLFFFKNNYLLKKFFFYFFIIKKINKYKNFFLFKRKIKLIFKIKNFFSIIF	CRCM_0440	0.895028	0.852778	0.0687414	0.931768	0.0737752	9.95705e-28
CRAM_0490	CDS	43786	45141	1356	-	451	COG0154	J	Asp-tRNA(Asn)/Glu-tRNA(Gln) amidotransferase subunit GatA	gatA	ATGAATTATTTGTGTAAATTAGGAATTAAAAAAATTTATTTATTAATTAAAAATAAAAAAATATCAAATTATGAATTAGTAAAAATATGTTTAAATAATATTATTAAAATAAATAATAAAAATAATTTTAATATAGATATTTTTTATAAAGAATCATTAAATTTTGCAAAGTTAATAGATAAAAAAGAATTGATTAATATTCCTATTTCTATTAAAAATATTTTTAATATAAAAAATAAAAAAATAACTTGTAATTCAAAAATATTAAAAAATTACATTTCTTTTTATGATTCTTATGTAGTTAAATTACTAAAAAAAAATTTCTTTAATATTTTATCAATAGATAAATGTGATGAGTTTTGTGTTGGAGGAACTGGGTTAAATAATAATTTTTTAACA…	MNYLCKLGIKKIYLLIKNKKISNYELVKICLNNIIKINNKNNFNIDIFYKESLNFAKLIDKKELINIPISIKNIFNIKNKKITCNSKILKNYISFYDSYVVKLLKKNFFNILSIDKCDEFCVGGTGLNNNFLTNIYNKKFITGGSSSGSALNISFSGNLCSINSDTGGSSRTPSSFCNVVGFKPTNKSISREGMIPYSSYLDNCSIISNNAEDCKFLFLILKNKNIDLHSNIKKIFLNSKKNKIFVLDYKEFYIDFEFLNIFNNVIKNFEQLGFKIIKENLNFISFLNLYDSFSSKEFYSNSCKFDGIKFGFKKKIYKNINDLIKLNRIFSNNNKKKIIKGYNYLQTENFSKKDLFFIKKIFEKIFLLSNFFIIPTNIKHFKIENTKFSDIIDLFTTFS…	CRCM_0450	0.876471	0.831486	0.0783851	1.76197	0.0444871	1.72216e-50
CRAM_0500	CDS	45125	45328	204	-	67			hypothetical protein		ATGAAAATCATTAAAAATTTTATTTATTTTAAAAATTTAAATAATAATTCTAAAATCATAAATTTTAATTTTTCTTTATTAAAATCTGTAAAAAAGATTTTTTTAAATAAATATGATGTTAAAGAATATATTTTTAATTTTAATAAAATAAAAAACAAAAAAAAGTATAATAAAAAAATAAAAAAAAATGAATTATTTGTGTAA	MKIIKNFIYFKNLNNNSKIINFNFSLLKSVKKIFLNKYDVKEYIFNFNKIKNKKKYNKKIKKNELFV	CRCM_0460	0.653846	0.602151	0.0937212	0.109228	0.858029	0.529117
CRAM_0510	CDS	45318	45863	546	+	181	COG0040	E	ATP phosphoribosyltransferase	hisG	ATGATTTTCATATCTATTTCAAAAGGAAGAAATTTTAGCAATTCTTTATTATTTTTAACGTTTTTAAATATTAAACTAATAAATGATATTTTTAGAAAAGTTATATTAAATACAAATAGAAAAAATATATTTATAGTAGTTTTTAAAAATAAAGATTTGAAAAAAATAATTAAAGTTGGTTTTGTAAATATTAGCTTTATTGGTTCTGATTTAATTTTTAATAAAAAATATAATAATGATTTTCTATACTTTTTAAATAGTTATTTATATTTAAATAACAATATTTTATTATTTACAAAATATTTTAATATATGCAATTACTATAATTTAAATATTAATATCATAAAATTTAATAGTGTTTTAGAATTTTTTTTAAAATTTAAAAATATTGGAACAATA…	MIFISISKGRNFSNSLLFLTFLNIKLINDIFRKVILNTNRKNIFIVVFKNKDLKKIIKVGFVNISFIGSDLIFNKKYNNDFLYFLNSYLYLNNNILLFTKYFNICNYYNLNINIIKFNSVLEFFLKFKNIGTIDISETNKTLLENNLFPKKFLKKIGFFIIYNDLKKKIKKSIKKNVKNNK	CRCM_0470	0.850267	0.772973	0.0956708	0.661947	0.144529	1.05262e-10
CRAM_0520	CDS	45844	47085	1242	+	413	COG0141	E	histidinol dehydrogenase	hisD	ATGTTAAAAATAATAAATAGTTTTTTATTTATTAAAAAAAAAAATTATGGTATAAAAAATAAAGTAAAAAATATAATTGAAGATATTAAAAAATATGGTGATAAAGCTTTATTATTTTATATAAAAAAAATTGATGGAATCATAGTTAATAATATAAAAGAAATATTTTTAAACAAAAATATTATAAAAAAAGCATTTTTAAAACTAAATATTTATAAAAAGAAAATAATAAAAGAAATTTTTATAAGATTAAAAAGATACCATTTTCATAATTTAAATAATTCTTGGCAAATAAATAACAAAGTTGATATTATATATGGTCAAAAAATAAATTTTATTGAAAAAATATGTGTATATGTACCAGGAGGTAATACTATTTATCCTTCTTCAGTATATATG…	MLKIINSFLFIKKKNYGIKNKVKNIIEDIKKYGDKALLFYIKKIDGIIVNNIKEIFLNKNIIKKAFLKLNIYKKKIIKEIFIRLKRYHFHNLNNSWQINNKVDIIYGQKINFIEKICVYVPGGNTIYPSSVYMNCIPALIFKPKFILMITPIKKSNISNLLLAISYINNINQIILSGGIHTLSCVVFGTQTIKKVNKISGPANYYVTLAKKELFGNVGIDMLAGPSELMIICDGKINPNIIALDFFSQLEHDEKSSCILISNNKNYIKLLYNTIYKLLKFQKNKKIIIKSLNNSYLLYKNFINSIEIINFFSPEHLMLCIKKSNFFIPRIRNCGTLFLNYKTSESYGDYMIGPSHIIPTNKNSKFSSSLNINDFCKKINIIKTFKNNYSKIITSFFSKI…	CRCM_0480	0.892196	0.886199	0.049024	1.4554	0.0336841	2.33579e-55
CRAM_0530	CDS	47082	47378	297	+	98	COG0102	J	50S ribosomal protein L13	rplM	ATGATATTTATAAATTGTTCTAATAAAAAAATTGGCAGAATTAGTTCAGTAATTTCAAAAATTTTAATAAATTTTATTTTTTTAAAAAAAAAAATAAACATTTTTTTTTATAATATTGAAAATATTTTAATTAAAAATTTTTTTTTTATTAATCATTCAGGTTATATAGGAAATCTAAAAATTTTAAAAAAAGAAAAAATTTTTTTACTTAAAAAAAGTATATTTAGAATGTTACCTAAAAATAAAATTAGAAAAAAAATAATGAAAAATATTTTTTTTTTAAAAAACAATATATGA	MIFINCSNKKIGRISSVISKILINFIFLKKKINIFFYNIENILIKNFFFINHSGYIGNLKILKKEKIFLLKKSIFRMLPKNKIRKKIMKNIFFLKNNI	CRCM_0490	0.89899	0.867347	0.0680417	0.711376	0.095648	1.41597e-06
CRAM_0540	CDS	47375	47755	381	+	126	COG0103	J	30S ribosomal protein S9	rpsI	ATGAAATATATTTCTTATTCTAAAAAAAAAACTAGTAAGATAAAATTATTAATGATAAATGGTAATGGTAAAATTACTATAAATAATAATAACGTAAAAAAATATTTTGGAAACTTATACAATCGAAATTTTATATTTTTACCTTTAATATTATCTAATTTTAAAAATAAAAATTTTTATATAAAAACTAATGGAGGAGGAAAATGTTCTCAGATAATTTGTATTAGAATTAGTATATGTAAATGTATTTTATTATTTAACTGTAATTATAAAAAAATATTTAGAAGATTAAATTTTTTTTCTATAGACGATAGAATTGTTGAAAGAAAAAAATATGGATACAAAAAATCAAGAAAAAAAGAACAATATTCAAAAAGATAA	MKYISYSKKKTSKIKLLMINGNGKITINNNNVKKYFGNLYNRNFIFLPLILSNFKNKNFYIKTNGGGKCSQIICIRISICKCILLFNCNYKKIFRRLNFFSIDDRIVERKKYGYKKSRKKEQYSKR	CRCM_0500	0.879265	0.873016	0.0594656	1.83286	0.0324441	2.41872e-18
CRAM_0550	CDS	47911	48471	561	+	186	COG0275	J	S-adenosyl-methyltransferase MraW	rmsH	ATGATTAATAAACATATTACTTTTTTACCAAACAAAATTAATAAAAAAATGTTTTTTTTAGATTTAACATTTGGTTTAGGAGGATATAATTTATCTTATAATTTTAATTTATTAGTTGCTATTGATAAAAATTTTTTTTCTATTTTTCTATCTAGAAAAAAATATAAAAAAAATTTTTTTATTTTTAAAACAACAATAAAAAAAAAATTTTTTTTATTAAAAAGATTTAATTTTAATAATATTAATGTTTTAATATATGATCAAGGTTTTAGTAGTTGTGAAATAAAAGATAAGTACTATAAATTAAACTTAAAGTTTTATTTAAAAGAAAAAAAAAAGTTTAATGATAATTTTTTTTATATTTTTAATAATTTGATTTTTTTTTTAAATAAAAAATTT…	MINKHITFLPNKINKKMFFLDLTFGLGGYNLSYNFNLLVAIDKNFFSIFLSRKKYKKNFFIFKTTIKKKFFLLKRFNFNNINVLIYDQGFSSCEIKDKYYKLNLKFYLKEKKKFNDNFFYIFNNLIFFLNKKFFFIFNIFDNYNLKKTFFFLKKLKIFKFKLIKLNSFEVSLNNSFKNSKMIILYV	CRCM_0510	0.900178	0.827957	0.0742785	0.499484	0.14871	7.58383e-09
CRAM_0560	CDS	48464	49210	747	+	248	COG0077	E	prephenate dehydratase domain-containing protein	pheA	ATGTTTAAAAAAATTTTTAAAAAAAAAATAATATTTAATTTATTTAAATCATTAAATAATTTTAAAAAAAAAAATTTTTTAATTTTAGGACCTATAGGTAATTATAGTTTTAATATTACAGTAATAAAAATAAACAAAAAAAATCTTTTATTACCATTAAAAAGTATAAATTTTTTGAATTTAAATTATAAAAAAATTTTACCTTATGAAAATAATAATGGAGGAATTGTAAGAGATACAATAAATTTATTATTAAAAAAAAAAATTTTTATTAATTCTGTTTTAATTTTGAATGTAAAACATAATTTTTTTCTTTATAAGAAAAAAAAATTTTTTTATTTACATAAACAATCTTATAAACAAATAAAAAAAAACATTTATTTTATTTTTAAAAAAATA…	MFKKIFKKKIIFNLFKSLNNFKKKNFLILGPIGNYSFNITVIKINKKNLLLPLKSINFLNLNYKKILPYENNNGGIVRDTINLLLKKKIFINSVLILNVKHNFFLYKKKKFFYLHKQSYKQIKKNIYFIFKKIKLKFTNSNSIINKGINICNFLSSKTFTINTKKIFLKDNLINKTKFIININNKKKKYILSFFLKKNIFLKKVLNLYKNKKIFYFEIFICSLRFFLFIMKYLKNITKIIIAGFYNII	CRCM_0520	0.890521	0.822581	0.077175	0.632539	0.122008	2.85959e-14
CRAM_0570	CDS	49207	50430	1224	+	407	COG0128	E	3-phosphoshikimate 1-carboxyvinyltransferase	aroA	ATGAAGTCATATTTTAAAAATAATAATTGTTTTTTAAAAAAAAAACCATTAAAAATTGGAGATAAATCAATTTCTCACAGATCTATATTATATCTTTTAATAAAAAATAATACAATAGAAATTAATAATTTATTAGAATCTTGCGATATTTTATCAACAATTAATTTATGTAAAAATATTGGTTTAAATATATATGGTCCTATAAACAAATACTTATTTATTTGTTCTTTTAAAAAAAATAAAAATAAAGAAAAAATAAATTTTATAGGAAATTCTGGTACAACAATTAGATTAAGTCTTTCATTAATAATTGAAAATAATTTTGTTTTAGGAGATAAATCTTTAAATAAAAGAACTATGTACAGAATTATTAAACCTTTGTGTTTAATTGGATATATT…	MKSYFKNNNCFLKKKPLKIGDKSISHRSILYLLIKNNTIEINNLLESCDILSTINLCKNIGLNIYGPINKYLFICSFKKNKNKEKINFIGNSGTTIRLSLSLIIENNFVLGDKSLNKRTMYRIIKPLCLIGYIVQCKKNFFTPFTIFKKNNFGLKYNLVNASSQIKSCLLLTSINSFIKIYIKEKKKTRDHTERMFFNIKKKNNFLINVPNDFSSISFIINYVLTKKKMLFLNFNFNKFRIGYFDYLINCGIKVFFLKKKICYNEHLVKILIIKLNFKKNVLFSNLISRMIDEIPLLLTFIINYKNTIKIYGLEELKFKESNRLFSMYNNLLFLGIRILKKKNYLILKGSNFHTNFIFSKTDHRLFMSFYIINNNIIKISNVENILSSFPIFLNIFNNN…	CRCM_0530	0.898693	0.872236	0.0543658	0.870191	0.0624757	1.34573e-37
CRAM_0580	CDS	50408	51541	1134	+	377	COG0539	J	30S ribosomal protein S1	rpsA	ATGTATATTATGTATATATATAATAATTTTATAAAAAGTAACGTAATTGTATTTTTTGAAAATTACTTAATAACAAATTTTGTTAAAACAGTTTTAATAGAAAAAATAAAAAATATTAATTTCAAAAGATTAGTAACAACTTTTAAAAAAAAATATATACCTAAAAAAATATTTTTTTTTGGTTTTTTATTTAAAAAATTAAAATTTGGATATTACGTTAATAATGATTTATTGTATTTTGTACCAAATAACTTATTAGATTTTAAAAAAACAAATTTTCCAAAAAAAATTTTTTTATTTGAAATTTTATTAAAAAATTTAAACATAGAAGAAAAATATTTATCAACAAGAAAACTTAATTTTAAAAAAAAAAAAAAAATAAATAGAATTAGAGTAAAT…	MYIMYIYNNFIKSNVIVFFENYLITNFVKTVLIEKIKNINFKRLVTTFKKKYIPKKIFFFGFLFKKLKFGYYVNNDLLYFVPNNLLDFKKTNFPKKIFLFEILLKNLNIEEKYLSTRKLNFKKKKKINRIRVNKNYLGIIKNIINYGIFIDIGQADGLLHITDIPNKKNIFKYFCIKNIILVKVTKFEKKLKKVSLNFKKICKKNFEKNNNKDFISCNIKKHSINRIFCYNNFSKKIILKNSILNFKKNDKIKAYFIKKYEGYIFLSLFYKLLKSSFKYFKLLDKFKVPNFYLLSFKKIKIIYKRKINKFKINNISFYKLFLFNLINNEFNKIIFINENFYLKNHNFFLKLKKKISFSNINKFKIYKKKIYCFFRNY	CRCM_0540	0.827407	0.750663	0.125809	1.17717	0.106874	2.93187e-28
CRAM_0590	CDS	51538	53130	1593	-	530	COG0459	O	chaperonin GroEL	groL	ATGGGTTATAAAAAAATTAAATTTGGAGATGAAGCTAGAAAAAATTTAGCAAATGGTGTTAATTTATTAGCAGATGCAGTAAAAACAACTTTAGGACCTAAAGGAAGAAATGTTATTTTAGATAAAAATTTTAGTTCTCCTTTAGTTACTAAAGATGGTGTATCTGTTGCAAAAGAAATAGAATTAAAAGATAAATTTGAAAATATGGGAGCACAAATGGTAAAAGAAGTTGCTTCAAAAACTTCAGATGTAGCAGGAGATGGTACAACAACAGCTACTGTTTTAGCTCAATCTATTGTTAATGAAGGAATTAAAGCTGTTATATCAGGAATGAATCCTATGGATTTAAAAAGAGGAATAGACAAAGCAATTTATCATTCAGTTTTAGAATTAAAAAAA…	MGYKKIKFGDEARKNLANGVNLLADAVKTTLGPKGRNVILDKNFSSPLVTKDGVSVAKEIELKDKFENMGAQMVKEVASKTSDVAGDGTTTATVLAQSIVNEGIKAVISGMNPMDLKRGIDKAIYHSVLELKKISIPCLDTLSISQVGTISANGEKIIGKIISDAMNRVGKNGVITVDEGKGIEDELEVVEGMQFDRGYISPYFINNQENMSSVLENSFILITDKKINNIRDIISILELVSKKNKSLFIIAEDIEGEALATLVINNIRGILKVNAVKAPGFGDRRKEILTDISILTGATLISEEIGISLEKIKIEDLGFAKKITSNKENTIIVGGSGVEKKIKERIINIQKQIKESNSDYDREKLQERMAKLSGGVAVIRVGAATEIEMKEKKARIEDA…	CRCM_0550	0.922787	0.962264	0.0153109	3.24543	0.00471768	5.09305e-106
CRAM_0600	CDS	53132	53416	285	-	94	COG0234	O	co-chaperone GroES	groES	ATGAAATTTTATCCTTTATATGATAAAATTGTAGTTACCAAAATAGAAGAAGATAATAAAATTGGTAGTATTTTTGTTCCTAATAATGATAATAATATAATAAAAGGAAAAGTATTAAAAATAGGTTGTGGAAAATTATTAGATAGTGGAATAATTAAACCTTTAATTGTTAAAATTAATGATATCATATTGTTTAAAGATAATTATAATATAGAAAAATATAAAGAAAATAATATTGAGTATTTTTTTTTAAAAGAATCTGAAATAATTACAATTATTAATTAA	MKFYPLYDKIVVTKIEEDNKIGSIFVPNNDNNIIKGKVLKIGCGKLLDSGIIKPLIVKINDIILFKDNYNIEKYKENNIEYFFLKESEIITIIN	CRCM_0560	0.888112	0.840426	0.0683072	1.58316	0.0431462	2.99099e-12
CRAM_t0070	tRNA	53544	53616	73	+	-			tRNA-Val		AGGTAATTAACTCAATAGGTAGAGTATCAGTTTTACATACTGAAAGTTACAAGTTCAAATCTTGTATTGCCTA		CRCM_t0070	0.986301	-	-	-	-	-
CRAM_t0080	tRNA	53621	53696	76	+	-			tRNA-Asp		TGGATTGATAGTTTAGTTGGTTAAAATGTTGGCTTGTCACGTCGAAGAGCACGGGTTCAAATCCCGTTCAGTCCGG		CRCM_t0080	0.960526	-	-	-	-	-
CRAM_0610	CDS	53706	54269	564	+	187			TrmH family RNA methyltransferase		ATGATATTAATAAATTTTAGAAAAATTTTAAAAAAAATAAAATCATTAGTTATAATGAAAAAAAAATTTTTAATTTGTAATTTTTTTTTAAAAAAAAAAAATTTTTTTAAATGTAAATATTTTTTGATTTATATAAAAAATAAATTTAATTCTTTTTTTAGTTTAAAAAATTCTGTAATTTTATACTTATTAAATAATATTGGTAATATTAATTCTTGTATAAGAACAAATTTTTTATTTAACGTAATTTCTATTGTTAATAATAAAAAAAAAAAAAAAATAAATTCTTTTTATAATAATATTTTTTTTATTAAAAATTTAATTTTTTTTTTATTTTTTATTAAAAAAAATATAATTTTGATAAGTTTAACAATAAAATCTACTATTTTTTTAAAGCAA…	MILINFRKILKKIKSLVIMKKKFLICNFFLKKKNFFKCKYFLIYIKNKFNSFFSLKNSVILYLLNNIGNINSCIRTNFLFNVISIVNNKKKKKINSFYNNIFFIKNLIFFLFFIKKNIILISLTIKSTIFLKQILIKKKFSILIGNEKKSIKKKIILISDILLKIKTYCNKSLNVSVVNGIILYKIK	CRCM_0570	0.849913	0.780749	0.104786	1.39035	0.0753671	3.20141e-14
CRAM_0620	CDS	54266	54733	468	+	155			hypothetical protein		ATGAAATTTTATAATATATATGTTACTATAAAGATATCTAAGAAAGAATTAAATTCTGTTTTTATTAAAAGCTTAATATCTTTTTTCTTAAGATCTAAAAGTAGAATAATTAAAATTATAGACTTTGGTAATTATTTTTCAAACAAAAATATAAATAGACTTTTTTATTTAAAAATAAATTGTAAAAAAAAAATTATTAAGAGAATATATAAATTATTTAAAATAAAAAGATATATTGTTAATAATTTTTTAATTATTAAAAACAATCTTAATAATTTTATATTAGATTTTGATAATTTTAAACAAATTATAAATAAAAATTTTAAAATAATACCTTCTATAATAATTAATATTAGTTTTAAAATTCATAATATACATTCTAAAATAATAAAAAATTTA…	MKFYNIYVTIKISKKELNSVFIKSLISFFLRSKSRIIKIIDFGNYFSNKNINRLFYLKINCKKKIIKRIYKLFKIKRYIVNNFLIIKNNLNNFILDFDNFKQIINKNFKIIPSIIINISFKIHNIHSKIIKNLKRLSIIPIDFITYIKRINTFYD	CRCM_0580	0.826923	0.709677	0.151384	0.586316	0.258194	7.57312e-07
CRAM_0630	CDS	54726	55877	1152	+	383	COG0305	L	replicative DNA helicase	dnaB	ATGATTAAAAATATTTCTAATATAAATGCAGAATTTTTAATCATAAATTATATATTTAATGATTTACCATTATCAAGACAAATTTTTGAAATTTTAACAGAAGAAGATTTTTTTTTTGAAACAACAAAAAACTTTTTTGTAAAAAAAAAACATTTTTTAAAAATTGATTTTTTTGATGAAAGAGTTTTACTTTCAAATTTAAAAAATCTATTAGAAAAATCTAAAAAAAGAAAAATGCTAAAAATTATATTTAATATATCTTTTGAGTTAATTTTTTACGAAAGATTAGATGAAAAAATATTTGAAAAAATTAATTTTTTACAAAATTTTAAAAAAACTAATTTTTTTAATAAAAAACAAAATTATAAAAATTTGCTTTTTATTTTTTTTACACAAAAA…	MIKNISNINAEFLIINYIFNDLPLSRQIFEILTEEDFFFETTKNFFVKKKHFLKIDFFDERVLLSNLKNLLEKSKKRKMLKIIFNISFELIFYERLDEKIFEKINFLQNFKKTNFFNKKQNYKNLLFIFFTQKENFFYTGYKKLDLLINGLQKGNLIIIAGRPSIGKTSFSLNLIKNLILTNKKIIIYTLEMTRIQIFLRLISIILEINQNNFKENHFSNTEFKKMSFLIKNYNFENLIIKDCSNLSSNDIEVQLEYYKKKNFNIEIIIIDYIQLMKSEFYSNNRVLEISDISRSLKLIAKHFDCVLIALSQLNRLIEYRLEKIPILSDLRDSGSIEQDADIVIFLHKKKFNFVDIIIAKNRNGPLGIVNFIFKNEYTKFLQI	CRCM_0590	0.914434	0.913838	0.0347406	1.6645	0.0208715	3.42743e-47
CRAM_0640	CDS	55849	56406	558	+	185			hypothetical protein		ATGAATATACAAAATTTTTACAAATTTAAAAAAAAAATTGGTCAAAATTATTTAATTTTTAATTTAAAATTTAATTTTGATTTATGTTCAGGGTATAATTATTTTAATAATATTTCAAATGAAATAGATTTTTTAAAAATAAAATTTATTAAAAATAAAATTTATTTAAAAAAGAAAAAAAGTTTTTATTGTAATTTTTTATTATTTAATTTTTTTTTTTTAAAAATAATAAATATAAATATTTCATTTAATATTATTAAAATTTTTTTGAAAAAAATTAGAAAAATTCGTTTTTTTTTTTTTAAAATATTAATAGATTATAATAAATTGTTTTTTTTTAAAAAAAAATTTAAAATTTACAAAATAAAATTTTATTTAAAAAAATTTTTTTTTCCATAT…	MNIQNFYKFKKKIGQNYLIFNLKFNFDLCSGYNYFNNISNEIDFLKIKFIKNKIYLKKKKSFYCNFLLFNFFFLKIININISFNIIKIFLKKIRKIRFFFFKILIDYNKLFFFKKKFKIYKIKFYLKKFFFPYPKINIIKLFFKKKNSFFYKIILNKNKVKSEKIKKYIYNFLIKIKKNVLFTKI	CRCM_0600	0.907343	0.856383	0.0660944	0.271776	0.243195	3.798e-05
CRAM_0650	CDS	56384	56512	129	+	42			hypothetical protein		ATGTATTGTTTACAAAGATATAAAAAAGAAAACTTTGAATCTTTAATAAAAAGATTTAAAAAAATAAATATTAAAAATACAGATTTTTTAAAAAAAGATAAAAAAAAAATATTAAAAAATATTGTATGA	MYCLQRYKKENFESLIKRFKKINIKNTDFLKKDKKKILKNIV	-	-	-	-	-	-	-
CRAM_0660	CDS	56509	57267	759	+	252	COG0358	L	DNA primase	dnaG	ATGAACTTTTTATGTCCTTTTCACAATGACAAAAATGCATCTCTTTCTTTTAAAAAAAAAAGGTTTTTTTGTTATGGATGTAATTATAATGGTTATATAAAAAAAAAAATTGAAATTAATAAATTTAAATTATCTTTTGATAAAGAAATAATAAATTCTGCTAAAAATAATTTATATATGAAAAAAAATTTTTGGTTAAAATATTTAATATACAGAAATATTAATATGATTACTTCTATTAAATTTAGTTTAGGTACTTTAAATTTTTCTTTTAAAAAAAAAATTGGAAAAATTTTAATTAATAGATTAATATTCCCAATTTTAAACGATAAAAAAATATTAGAAGGAATTGGTATTAAAACTAATTCAAAAAAAAATAAATATTTAGTATTTTCAAAA…	MNFLCPFHNDKNASLSFKKKRFFCYGCNYNGYIKKKIEINKFKLSFDKEIINSAKNNLYMKKNFWLKYLIYRNINMITSIKFSLGTLNFSFKKKIGKILINRLIFPILNDKKILEGIGIKTNSKKNKYLVFSKNKNTLNLYGIEQIKNFNFVVIVEGYFDLLTLKKNFFNNTISILGSNIDNFKINYLLKKFKKIYFCFDGDYAGYNACEKIKKNFKKFEKKIFCKTLPYQYDPDNYINKFGIDSFLNYLKL	CRCM_0610	0.853947	0.785714	0.101292	2.31047	0.0438405	2.26274e-29
CRAM_0670	CDS	57264	58334	1071	+	356	COG0568	K	sigma-70 family RNA polymerase sigma factor	rpoD	ATGAATTTAAATTTTTTTTTTAAAAAAAAAAAAAATATTTATTTTTTTTTAAAAAATATTAAAAAGAATTTTTTAATAATTTTTAAAAATAATATTAGTAAAAATTATAAAATAAAGTATAAAAAATATTATAATATTAAAAATTCATTAAAAAACCTTCAAAAAAAAAAAAAATTTATTTTTAATTTAACAAATAAAATTTTATTAGATAATTACATAATTAAAAAATTTTTAATAAAATCTTTTTTTTTAAAAAATATAATTTCTAAAAAAAATTTAACAATAAATAATTTATCTATTTTTTTTTTAAAAAAAATCGATTTTTACTTTAACAAAATAAAATTAAAAAATTCTATTAATTTTTTTGAAAAAAAATTTTTTTTTATAAAAAATAATTTA…	MNLNFFFKKKKNIYFFLKNIKKNFLIIFKNNISKNYKIKYKKYYNIKNSLKNLQKKKKFIFNLTNKILLDNYIIKKFLIKSFFLKNIISKKNLTINNLSIFFLKKIDFYFNKIKLKNSINFFEKKFFFIKNNLLILKNKISIFKKRIIQKIDLNNFNIINNLILIKNKINEKIIFNNIKIVKKIIKKHKKKFFFNDLFQECYLEFKKIINNNLINKKNFLKICYWRIKKTMITIINSKKTKKNFDILSIDRPLFNFSIKYFLSEKEISLLRDFARNSLKNIIRELIVNLPKKEQKIIRLRFGIGVSRMYTLEEVGKICNLSRERIRQLELNIIIKIRQPEVLKILKPFIKILKSLE	CRCM_0620	0.851852	0.753501	0.125609	0.595986	0.210758	1.22362e-14
CRAM_t0090	tRNA	58337	58408	72	+	-			tRNA-Ala		GGGGTTATATTTTAATTGGAAAAATATTTGCTTTGCAAGCAAAAGTAAAGAGTTCAAAACTCTTTAACTCCA		CRCM_t0090	0.944444	-	-	-	-	-
CRAM_0680	CDS	58400	59341	942	-	313	COG0079	E	aminotransferase class I/II-fold pyridoxal phosphate-dependent enzyme	hisC	ATGAAATATATTCCCGGTATTAGATGTTATAAAGGTAATAAATTAAACACAAATGAGAATCAATATTCTATCAGTAAAAATATTTTTTTTTTATTAAAAATAATATCAAATAATTTTGAAAAATTAAAATTTTATCCAGATTATAATAACACACATTTTATTAATGTTATTAGTAAAAAATATAAAATTAAAAAAGACGAAATATTTATTTCAAATGGCTCTGATGAAAGTTTATTTTTTTTATTTTTTTTATTTAAAAATTTTAAATTGAAAATTCCTAAAATAAGCTATCCTTTTTATAATGTTTATTCAAATTTTTATAAAATTATTAAAAAAAATATATATTTTAAAAATATTTTAAAATTAAAAAATATTATTTTAGCTATTCCAAATTCACCA…	MKYIPGIRCYKGNKLNTNENQYSISKNIFFLLKIISNNFEKLKFYPDYNNTHFINVISKKYKIKKDEIFISNGSDESLFFLFFLFKNFKLKIPKISYPFYNVYSNFYKIIKKNIYFKNILKLKNIILAIPNSPTGEFFKKKYILNKISKKNFFIIDEAYSEYYNFGYKKNINLNNNLIVTNTLSKAFSGAGLRIGFIFSNNIIIKKIKKIKQCFNSYNINTISNCIGIECIKDTDFLFFKIQKNNYIKLLFNTFLKNKKKEKGNFVFINKKIDFFFFFKKKNFFFRFFKKNIRITISDFKTLILIINIFFSWS	CRCM_0630	0.885021	0.824841	0.0756502	1.25775	0.060147	2.95321e-30
CRAM_0690	CDS	59338	60066	729	-	242	COG0107	E	imidazole glycerol phosphate synthase subunit HisF	hisF	ATGTTAAGAATAATTAGTTGTTTAGATATTAAGAACAATTTCGTTGTAAAAGGAATAAATTTTAAAAATTTAAAAAAAATAAGTTTACCTTTTGATTTATGTAAAAATTATAAAAATACTGGTATTGATGAAATTATTCTTTTAGATATTACTTCTAATTATACAAAAAAAAGTTTATCTTATTCTAGTATAAAAAAAATTTCAAAAATAATAAATATTCCAATTTCAATTGGAGGTGGAATAAAAAATATTTTTAAAATAAAAAAAATGTTTAAAGTAGGAGCTGATAGAATCGTTCTAAACTCTATTAGTTATAATAATATAACAATATTAAGAAAAATTTCAAATTATTTTGGGTCTCAATGTTTAATTATTGCTATTGATATAAAAAAAAAAAAA…	MLRIISCLDIKNNFVVKGINFKNLKKISLPFDLCKNYKNTGIDEIILLDITSNYTKKSLSYSSIKKISKIINIPISIGGGIKNIFKIKKMFKVGADRIVLNSISYNNITILRKISNYFGSQCLIIAIDIKKKKNIYYTYKNSGYVNTNFFYLDWIIIVKKMGCGEVLITSIDNDGCKLGYDTNSLFFIKKKINISIIASGGIGSINDIFFLYKYCNINSFLIASLFHYNFLKPFYFKKINFK	CRCM_0640	0.872973	0.889344	0.0466205	1.85196	0.0251736	1.62546e-41
CRAM_0700	CDS	60060	60740	681	-	226	COG0106	E	1-(5-phosphoribosyl)-5-[(5-phosphoribosylamino)me thylideneamino]imidazole-4-carboxamide isomerase	hisA	ATGATAATTCCTTCACTTGATATATATAAAAATAGAGTTGTAAGATTAGTACAAGGTAAAATAGAAAAAGTAATTTATTTTGGATATTTTAAAGAATACTTAAAGTTTTATAATTCTATTAATATAAAAAAAATACACTTAGTTTTACTAGATAATATTTTTTCAATAAAAAAAAATTATATTTCTTTAAATAAAAATTCAATTTATCAAATTGGAGGAGGCATGAATAATTTGTCTTTAGTAAAAAATTTTTTAAAAAAAAAAATTAATAAATTTATTTTAAGTAGTATTATTTTTAAAAATAAAACTGAATTTAAAAAAATTTTATCATATTTTAGAAAAAAAATTATTATTAGCTTAGATTGTTATAAAAAATTTGTTTCAATAAATGGATGGAAA…	MIIPSLDIYKNRVVRLVQGKIEKVIYFGYFKEYLKFYNSINIKKIHLVLLDNIFSIKKNYISLNKNSIYQIGGGMNNLSLVKNFLKKKINKFILSSIIFKNKTEFKKILSYFRKKIIISLDCYKKFVSINGWKNVTKVSFEKIFLYLIDLNLKYIIYTDIEKDGTLLGLNNKELLFLTNKIYLCKFCISGGINNYENLKQLIINYNFDYIVGISLYTFSMKIKYLC	CRCM_0650	0.844023	0.743363	0.11888	1.91787	0.0619853	6.89313e-24
CRAM_0710	CDS	60737	61339	603	-	200	COG0118	E	imidazole glycerol phosphate synthase subunit HisH	hisH	ATGAAAGTTTTATTAATAAACTATGGAACAAGTAACATAAATTCTATTTATAATTCTTTAAAAAAAATGAAAAAAGTTCAAATTTTTGTAAATAATTTTAATATTAAAAAATATGATAAAATTATTTTTCCTGGACAAGGACATATTAAAAATAGTATAGATTTTATTTGTAATAAAAAAAATATATATGAATATATAAATAATACTCATATACTAGGAATATGTATTGGTTATCATCTTTTTTTTGAAAAAAGTGAAGAAAATTTATCTACAAAATGTTTAGGAACTTTTAAAGAAAACATTTCTTTATTAACAAATAATTGTTGTTTAAATACATATAGTCCAAATATTGGATGGAATATTGTAGAGATTATTAAAGATCATAAAATTTTTAAAAAT…	MKVLLINYGTSNINSIYNSLKKMKKVQIFVNNFNIKKYDKIIFPGQGHIKNSIDFICNKKNIYEYINNTHILGICIGYHLFFEKSEENLSTKCLGTFKENISLLTNNCCLNTYSPNIGWNIVEIIKDHKIFKNLPKIFYQYFMHSYSSIYSKQYYSYATSKFNNRIFNSIVIKDNKFLFQFHPEKGGYYGYQIIKNFLNL	CRCM_0660	0.848185	0.8	0.0965456	1.61442	0.0598019	1.78199e-24
CRAM_0720	CDS	61336	61878	543	-	180	COG0131	E	imidazoleglycerol-phosphate dehydratase HisB	hisB	ATGAGTATTTTTCAAGTAAGAAGAAAAACATTAGAAACAGATATAGAAATAAAAATAAATTTTTTAGGAAATGGATTTTTTAAAATCAAAACTTTTATTTTTTATTTAGATCATATCCTATCTCAATTTGTTAATTATGGATTATTCGATTGTTATTTAAGATGTTATTCAGATCTTAAAACTGATACTCATCATGCTGTTGAAGATATAGCAATTTGTTTAGGAATATTATTTAAAAAAAAAAAATTTAGTAGATATTCTACTAACTTTATTATTATGGATGATGTTTTTGTTTTATTAAGTATAGATTTTTGTAATAGAATTTTTTATTATGATAATTTTTTAATTTTAGATTTTGATCTTCAAATAATGAGAGAATTTTTCTCTTCTTTTTCAAAA…	MSIFQVRRKTLETDIEIKINFLGNGFFKIKTFIFYLDHILSQFVNYGLFDCYLRCYSDLKTDTHHAVEDIAICLGILFKKKKFSRYSTNFIIMDDVFVLLSIDFCNRIFYYDNFLILDFDLQIMREFFSSFSKNFKCCFYLYCFNYINKHHLIESIFKLFGIIFKNLKVLDSLISTKGIL	CRCM_0670	0.889706	0.805556	0.0890984	0.742053	0.12007	4.91009e-09
CRAM_t0100	tRNA	61886	61958	73	+	-			tRNA-Phe		GGCTAAATAGCTCAGTTGGCAGAGCAAAGGACTGAAAATCCTTGTGTCGGTGGTTCGATTCCGCCTTTAGCTA		CRCM_t0100	0.972603	-	-	-	-	-
CRAM_t0110	tRNA	61959	62029	71	+	-			tRNA-Gln		TGAGATATAGCCAAGTGGTAAGGCATTGGTTTTTGATACCAAAATCCTAGGTTCAATTCCTAGTATCTCAG		CRCM_t0110	0.986111	-	-	-	-	-
CRAM_t0120	tRNA	62035	62106	72	+	-			tRNA-Thr		GCTTTTGTAGCTTAATTGGTAAAGCTATTGATTTGTAATCAGTTGTTCCGGGTTCAATTCCTGGCAGAAGTA		CRCM_t0120	0.905405	-	-	-	-	-
CRAM_0730	CDS	62274	62594	321	-	106	COG0691	O	SsrA-binding protein	smpB	ATGTATAAACTAAAAAAAAAATATTTAGACAAGTATTTATTTATAAAAAATTTTATTTCAGGAATTAAACTTGAAGGAAAAGATATAGTTTTTTTTTTAAAAAATAAAATAAATTTAAAATTTTGTTTAATAAAGTTAGATAACAATAATATTGTATTTATTTTTAATAATAGAAAAAGATTTCTTCTTCTTAAGAAAAAAGAAATAAATTTTATTATAAATTTTATAAATTATAAAAAATATAATTGCATACCAACTAAAATTTTAAAAATAAATTCTTTTTTTAAAATAAAAATTTCAATTGTTAAAAATAAGGGATGA	MYKLKKKYLDKYLFIKNFISGIKLEGKDIVFFLKNKINLKFCLIKLDNNNIVFIFNNRKRFLLLKKKEINFIINFINYKKYNCIPTKILKINSFFKIKISIVKNKG	CRCM_0680	0.909657	0.90566	0.050366	0.276418	0.18221	4.44584e-06
CRAM_0740	CDS	62595	63047	453	+	150	COG0576	O	nucleotide exchange factor GrpE	grpE	ATGGAAAAAAATTCTTCTTTATTAAAATTTTTAGAAAGAATTATAATTCTTGAAGAAAAGTTTTATTCTTTTGTATATGAATCTAAAAAAATAAAAAAATCAGATTCTAAAGACTTAAAATATTTTCAAGAATTATTAATAAATGAGATTTTGTCAGAATTAATATTAATAACTGACTCAATGGAAAATTTTGTAAAAAATTTTATTACTAATCAAAATAAAGAAATAGAAATTTTAGTATTAATTTTTAAACTAATAAAAAAATTTTATAAAAAATTTAATATAAAACAAATTTCTAAAACTGGAATATTTTTTAATCCTGAATTACATGAAGCAATTGGAATGTTTTCTTCTAAAAAAAATAAAAAAGGTATTATTAAAGATATATTACAAAATGGA…	MEKNSSLLKFLERIIILEEKFYSFVYESKKIKKSDSKDLKYFQELLINEILSELILITDSMENFVKNFITNQNKEIEILVLIFKLIKKFYKKFNIKQISKTGIFFNPELHEAIGMFSSKKNKKGIIKDILQNGYIRNNTLIRPALVVIYN	CRCM_0690	0.870614	0.826667	0.0745809	1.47007	0.0507329	8.68585e-19
CRAM_0750	CDS	63102	64907	1806	+	601	COG0443	O	molecular chaperone DnaK	dnaK	ATGAGTAAAATAATAGGAATTGATTTAGGTACAACAAATTCTTGTGTAGCAGTATTAAAAAATGGAAAACCTCAAGTTATAGAAAATTCAGAAGGTGGTAGAACAACTCCTTCTGTTGTTGGTTATACTGATGATAATAGAATTATTGTTGGATTACCAGCAAAAAGACAAGCAATAACAAATCCAAATAATACTTTATACGCAATTAAAAGATTAATTGGTAGAAAATATACAGATGATATTGTTCAAAAAGACATTAAAATGGTTCCTTATAAAATTATTGCTGCTGAAAACGGTGATGCATGGGTAGAAGTTAAAGAAAAAAAACTTGCACCACCTCAAATAAGTGCAGAAATTTTAAAAAAAATGAAATCAACAGCAGAAACTTATTTAAATGAA…	MSKIIGIDLGTTNSCVAVLKNGKPQVIENSEGGRTTPSVVGYTDDNRIIVGLPAKRQAITNPNNTLYAIKRLIGRKYTDDIVQKDIKMVPYKIIAAENGDAWVEVKEKKLAPPQISAEILKKMKSTAETYLNEKVSKAVITVPAYFNDSQRQATKDAGKIAGLEVLRIINEPTAAALAYGLDKKKEDRIIVVYDLGGGTFDISVIEIANVEGETQFEVLSTNGDTFLGGEDFDMRIINHLIYEFKIENGVDLSGDSLAMQRLKESAEKAKIELSNAEQTDINLPYITADKNGPKHLNIKITRSKLESLVEDLIIKSLKPCETALNDAKIDKSKIDEVILIGGQTRMPLVQKMVADFFEKEAKKDINPDEAVAVGASVQAGVLSGLVKDVLLLDVTPLTL…	CRCM_0700	0.897146	0.927184	0.0189468	3.73026	0.00507923	2.40452e-113
CRAM_0760	CDS	64952	65650	699	+	232	COG0289	E	4-hydroxy-tetrahydrodipicolinate reductase	dapB	ATGATAAAAATATTTATATTTGGAATAACTGGTAAAATGGGGAAATCAATTTTAAATTATTTAAAATTAAATAAAAATTTTATTTTATTAGGAGGAGTTAATAAAAAAAATTTTTGTAAATTATTTAAAAATAAATATAATTTTTTATTTCTTAAAATGAAAAAAAATGGTATTTTTTTAGATTTTTCAAATTATACTATAATAAAAAAAATATTATTTTTATCTCAAAAATTTTCAATTCCATTAATAATTGGAACTACGGGATTAGAACCAATAGTTTTAAATTTAATATTTTTTATTTCAAAAAAAGTTCCAATACTTTTATCTTATAATATGAGTATAGGATTAAATATTATAAATCTAATTTTTATAAATATAAATTTTTATTTAAAAATTTAT…	MIKIFIFGITGKMGKSILNYLKLNKNFILLGGVNKKNFCKLFKNKYNFLFLKMKKNGIFLDFSNYTIIKKILFLSQKFSIPLIIGTTGLEPIVLNLIFFISKKVPILLSYNMSIGLNIINLIFININFYLKIYNFQSFIIDIHHDQKIDSPSGTSLILFSKIKNFNKKIFSARIKSVIGNHIIYLVSNEEIIKIEHIILNRIIFIIGIFYSILWILNKNNGLYSMYDIYFKC	CRCM_0710	0.914163	0.913793	0.0368578	0.599437	0.0614874	1.09454e-22
CRAM_0770	CDS	65644	66099	456	+	151	COG0505	F	split carbamoylphosphate synthase small subunit	carAn	ATGTTAATAATTGAAAGCGGAATAATATTCCATTGTAAAATATTAAATAAGAAAAATATATTAGGTGAACTTGTTTTTAACACATCAATTTACGGATATAATGAAATTATGTCCGATCCTTCGTATAAGTCTCAATTTTTAATTTTTTCTAATCCACATTTAGGAAATAATGGAGTTGTTTTTCAAGATTTACAATCTTTTAAAATTAAATTAAATTCAATAATAATAAGAAATTATTCTATATCTAGTAACTTTAGAAGTAATACAAAAATGTATCGTTTTTTTAAAAAACATAAAATCCCAATTATTTTTAATATAGATACTAGATTTTTAATTTCTAAAGTTAGAGATATTGGAAATCAATTTGCATTTCTTATTGTAACTCATAAAAAAAAAAAA…	MLIIESGIIFHCKILNKKNILGELVFNTSIYGYNEIMSDPSYKSQFLIFSNPHLGNNGVVFQDLQSFKIKLNSIIIRNYSISSNFRSNTKMYRFFKKHKIPIIFNIDTRFLISKVRDIGNQFAFLIVTHKKKKKFFIKYLRFLNKQKIFYD	CRCM_0720	0.875	0.854305	0.0680358	1.0718	0.0634783	4.26954e-17
CRAM_0780	CDS	66092	66643	552	+	183	COG0505	F	split carbamoylphosphate synthase small subunit	carAc	ATGATTAAAATATTACTAATTAATTTAGGTTGTAAAATTGGTATTTTTAAATTATTAATGAGAAATAATTATTTTATTCATGAATTTAATAAAAAAAATAGTATTTTAATAATATTTAAAGTTGAAGGGGTTTTTATTTCTAATGGACCAGGTAATCCGTTAAACTATAAAAAATTTTTTTATTTAATTTTATTTTTTATGTTTATTAAAGTACCAATTTTAAGTATTTGTTTAGGATATCAAATTATAAGTATTTTAAATAAATATAATTTTTACAAATTAAAAAACGGTCATCATGGAGTTAATCATCCAATTATAAATAAAAATTTTAATAAATTAATTATTAATTCTCAAAATCACAATTTTAATATAAAAAAAAAAAAAAAAAAAAATTTCAAT…	MIKILLINLGCKIGIFKLLMRNNYFIHEFNKKNSILIIFKVEGVFISNGPGNPLNYKKFFYLILFFMFIKVPILSICLGYQIISILNKYNFYKLKNGHHGVNHPIINKNFNKLIINSQNHNFNIKKKKKKNFNNSFYSLFDNTLQNINSLIQPLIGFQSHPEGCSGPNDYINIFKYYNKIYEK	CRCM_0730	0.905967	0.896175	0.045124	0.870825	0.0518175	7.52435e-18
CRAM_0790	CDS	66633	69530	2898	+	965	COG0458	F	carbamoyl-phosphate synthase large subunit	carB	ATGAAAAATAAAATTTTAGTAATAGGCGCTGGTCCTATTATAGTAGGACAAGCATGTGAATTTGATTATTCAGGTACTCAAGCATGTAAAACACTTAAAAAAGAAAATTACGAAATAATTTTATTAAATTCTAACCCAGCTACAATTATGACAGATTATGAAATTGCTGATGTTATTTATATTGATGAAATAAATTTACAAAATTTAATAAAAATTATTGATAAAGAAAAACCTAATTTTATTTTACCAACAATGGGTGGACAAACTGCTTTAAATTGCATTTTTGATTTAATGAATTCTAGCTATTATTTTCCAGAAAAAAATATATTAGGTATTAATAAAAAAACTTTAATTAATGCTGAAAGCAGAAATTCTTTTTATAAATTAATGAAAAAAAAT…	MKNKILVIGAGPIIVGQACEFDYSGTQACKTLKKENYEIILLNSNPATIMTDYEIADVIYIDEINLQNLIKIIDKEKPNFILPTMGGQTALNCIFDLMNSSYYFPEKNILGINKKTLINAESRNSFYKLMKKNCLKCPDSIILRNDSNIETIKKFFFPCIIRPSFTLGGLGSGIAYNKKKFLSLVKNAFSFSNEITIDKSIIGWKEYELELLIDRYNNIIVICCIENIDPIGIHTGDSITITPAQTLSDKEYQNMRDCSFIILKSIGLRGGGANIQFAINPINGDMVIIEMNPRISRSSALASKATGYPIAKISTKLAIGYNLINLLNDITNNIPASFEPSIDYVVLKFPKFNFEKFDNLNYLNTVMQSIGEIMSLGKNFQESFIKGIYSITENIFLPS…	CRCM_0740	0.887934	0.8706	0.0560994	1.59268	0.0352233	9.39905e-127
CRAM_t0130	tRNA	69531	69612	82	+	-			tRNA-Leu		ACCGAAATGGTGAAATGGTATACACGTTACTTTGAGAGAGTAATGGAAATTTCCATACGGGTTCAAATCCCGTTTTCGGTAC		CRCM_t0130	0.97561	-	-	-	-	-
CRAM_0800	CDS	69625	71178	1554	+	517	COG0532	J	translation initiation factor IF-2	infB	ATGAAAAAATTTTACATTGAAGAATTTATTTCAATTAAAGAATTAGTAAAAATTTTAGAAATTAGTGAAATTGAATTTATAAAATTAACTTTTTTAAAAGGAATAGTAATAAAAAAAAATGAAATTTTAAAATTTGAAACTGTTAAAAATTTATGCAAAATTTTATTTAATTATGAAATTTTAAAAAAAAATATTATAAAAAATATAAATATAAACTTAAAGTTATTTTTTTATATTTCTATTATAGGAAATGTAAATTCTGGAAAAACAACTTTAATGGATTTTATATTTAAAAATGATATATCATTAAAAGAAACTGGTAAAATTACTCAAACTGTAAATATTTTAGAAACTTATTTTTATGAAAAAAAAATTTTTTTTTTTGATTTACCAGGACAT…	MKKFYIEEFISIKELVKILEISEIEFIKLTFLKGIVIKKNEILKFETVKNLCKILFNYEILKKNIIKNININLKLFFYISIIGNVNSGKTTLMDFIFKNDISLKETGKITQTVNILETYFYEKKIFFFDLPGHKLFNKVIETYINFSNIIFLIISIENEKDNVYENVLNIIKKKNLNLIICINKIDKNKNKKFFFEDYKICRISSKNGFGIKKLIKESINYFLSLKNINYIIDDADGIIVNSYYENSDFITTVFLLKREFKAKNFFFFKNEKVYIEKFFINEEEKFFCISPCIIKIKNVYFPIDFFFSIKKNDNFKIKEVYREKYFLINNYYIKSDNHTIGISVLDFYNNLKTNNKINIKISLGNFTEKDLKYCENFKCKIILINSKISNLIKKKIINK…	CRCM_0750	0.879464	0.843327	0.0759625	0.970725	0.0782533	1.33619e-44
CRAM_0810	CDS	71171	71356	186	+	61	COG0184	J	30S ribosomal protein S15		ATGTTTAATAAATTTCAAAAAAAATGTGGAAATATTAAAGTTCAAAATTATTTTTTAATAAAAAGATTAAAAAAAATAAAAATTCATTTTTTAGTTAATAAAAAAGATTTAAAATGTAAAATAATAATAAATAAAATTATTTTTAAAATAAAAAAAAATATTAATTTTATTAAAAATAAAATATGA	MFNKFQKKCGNIKVQNYFLIKRLKKIKIHFLVNKKDLKCKIIINKIIFKIKKNINFIKNKI	CRCM_0760	0.946237	0.885246	0.056752	0.0625761	0.906927	0.764063
CRAM_0820	CDS	71353	72297	945	+	314	COG0162	J	tyrosine--tRNA ligase	tyrS	ATGATTTTTTTTTATTCAATATTTAAAAAAATTATTGGAAAATATGATTTTTTTTTAAAAAAAATTAAATTTGGAATTGATCCAACATATTTTTCAATTCATATTGGACATTTAATATTATTAAATTTTATTTTTTTTTTATTAAAAAAAAAATTTTTAATATTTATAATTATTGGTGATTTTACTGCAAGCATAAAAAATAACACTGAAAAAAAAAATATTGTAATAAATTCAATTTGTTTAAAATCTCAATTTTTTAATTTAATAGGTGATTTAATAATTTTTTTTAATTCAATATGGATTAAAAAAAAAAAAATATTTTTTTTTTTAAAAATATTTAATATTTTAAAAATTAGTAAATATATTAATAACAATTTTAAAATAAATATTAATAACAAT…	MIFFYSIFKKIIGKYDFFLKKIKFGIDPTYFSIHIGHLILLNFIFFLLKKKFLIFIIIGDFTASIKNNTEKKNIVINSICLKSQFFNLIGDLIIFFNSIWIKKKKIFFFLKIFNILKISKYINNNFKININNNKLEINNLIYPIFQAYDSLVINSDIEIGGIDQLLNVICGRFLQKIFKKKKQNSILLFILEKNKKKISKSNNSVFINNYIKDFSLFKNIFFNVKNYIKNLKKNNNYFLKNFIFLVEKKKCIYFKKKDFFSFYYKKIFNINKFFFNKLLYKKNIFLNKKILIKNFFLKKNYYIFKNVKIFIYDK	CRCM_0770	0.571128	0.538217	0.0586403	0.599153	0.097872	9.19703e-14
CRAM_0830	CDS	72287	73459	1173	+	390	COG0008	J	glutamine--tRNA ligase	glnS	ATGATAAATAAAATAAAATATAAATTAAATAAAAATTCAGTGTTAAGATTTCCTCCTGATCCAAATGGTTATATTCATTTAGGACATGTTTTTAGTATTTTACTTAATTATTATTTATCTTTATTAAAAAATGGAAATTTTTTAATTAGATTTGATAATACAAATTTATCAAAAATAAAAATAAAATTTTATTATTTTATATTATATGATTTAATATGGTTAGGAATAAAATGGCATAAGATAAAATATTTTTTAAATGAAATTAGAATTAATAAATATCTTGTTTTTTTGTTCTTAAAAAAAAACAAAATTTTTTTTAAAAAAAAATATTTTTTTCTAAGAGTTAATTTAAATTATTTAAATTATTTAAAAATTATTGAATTAATAAATTTTAATTAT…	MINKIKYKLNKNSVLRFPPDPNGYIHLGHVFSILLNYYLSLLKNGNFLIRFDNTNLSKIKIKFYYFILYDLIWLGIKWHKIKYFLNEIRINKYLVFLFLKKNKIFFKKKYFFLRVNLNYLNYLKIIELINFNYFKKKNFIILFKKKIIYRKKNKKNHKNCFPTYDFSQCFNDYLNNINTSICTKEFEINSKIYNFFLKKIIKKPIQIEFEKKKIKNILISKKKLKKIFFLNIFYFRKINFNPKNIHYLCNNLGISKKNSYIKNKKIINCLLLEKKFFYFKSLLFKIEKILNLKKKIILIIFNSVKNINLDFNIFKINTNIKINIYFLNFLIINNFLFFKKKIILKNYTFFKNFTIIKKKIHNIKIKNFKKTNRHCLYDNKLILKKNNLLV	CRCM_0780	0.873729	0.789744	0.0977603	0.634295	0.154124	1.35539e-19
CRAM_t0140	tRNA	73466	73539	74	+	-			tRNA-Pro		CGGAATATGGCGTAGTCAGGTAGCGTACTTGCTTTGGGAGTAAGTGATCAAAGGTTCAAATCCTTTTATTCCGA		CRCM_t0140	0.959459	-	-	-	-	-
CRAM_t0150	tRNA	73540	73612	73	+	-			tRNA-Arg		GCGTTTATAGCTCAAAGGATAGAGCAATGACCTTCTAAGTCAAAGGTTGTAAGTTCAATTCTTACTAAACGTA		CRCM_t0150	1	-	-	-	-	-
CRAM_t0160	tRNA	73615	73688	74	+	-			tRNA-His		GTAAATATAACTCAGTTGGTAGAGTATTGGTTTGTGGAACCAGTTGTCAAGGGTTCAATCCCCTTTATTTACCC		CRCM_t0160	0.932432	-	-	-	-	-
CRAM_0840	CDS	73707	74288	582	+	193	COG0740	O	ATP-dependent Clp endopeptidase proteolytic subunit ClpP	clpP	ATGCTTTATATTCCAACAGTAATTGATAAAAATCTCAAAGGAGATAGAATGCTTGATTTATATTCAAAAATGTTAAAAGAAAGAGTTATTTTTTTAAATGGAGCAATAGATGATAATATTTCATCATTAATAGTTTCACAATTAATGTTTTTAGATTCTGAAAATAATAAAGATATAATATTATATATTAATTCTCCTGGTGGAGTGGTTTCATCTGGGTTAAGTATATATGATACTATTCAATTTATAAATTCTAAAGTAGTAACAATATGTATAGGACAAGCTGCAAGTATGGGAGCAGTTTTATTAGCTGCTGGATCTAAAGGAAAAAGATTTTCTTTTCCTAATTCTAGAATTATGATACATCAACCATTAGGATATGCACAAGGTCAAGCAACA…	MLYIPTVIDKNLKGDRMLDLYSKMLKERVIFLNGAIDDNISSLIVSQLMFLDSENNKDIILYINSPGGVVSSGLSIYDTIQFINSKVVTICIGQAASMGAVLLAAGSKGKRFSFPNSRIMIHQPLGYAQGQATDVEIHAREMMTIKRILCEILSVHTSKNIEKIFKDTDRDNFMDCKKSLEYGIIDNVIYRKQ	CRCM_0790	0.900685	0.891192	0.0468605	2.69107	0.0174133	6.17342e-26
CRAM_0850	CDS	74266	75345	1080	+	359	COG1219	O	ATP-dependent Clp protease ATP-binding subunit ClpX	clpX	ATGTCATATATAGAAAACAATAAAAATAATTTAATTAATTTTTTAGATTATTTAAATCCTGAAAAAATAAAAATAGAATTAGATAGATATATAGTTGGTCAACATGAAACAAAAAAAATAATTTCTGTTGGTGTTTATAATCATTACAAAAAACTACATTTATTAAAAGAAAAAAATATATTTATTGAAAAAAGTAATATATTATTAATTGGACCAACAGGATGTGGAAAAACTTTAATGGTTAAAACTTTAGCAAAAATTATTAATGTACCTATAATAGTTGTTGACGCTACTTCTTTTACTGAAGCTGGTTATGTAGGAGATGATGTTGAAACAATAATTCAAAAATTGTTACATGAGTGTGAATATAACGTTGAATTAGCTGAAAGAAGTATAGTC…	MSYIENNKNNLINFLDYLNPEKIKIELDRYIVGQHETKKIISVGVYNHYKKLHLLKEKNIFIEKSNILLIGPTGCGKTLMVKTLAKIINVPIIVVDATSFTEAGYVGDDVETIIQKLLHECEYNVELAERSIVYIDEIDKISKKTDYLSGKDVSGEGVQQSLLKLIEGVTLNITSLSDKKTQQQNSQNFNLDTTNILFIAGGAFSGIENFVFDRISKETSFINKAVSNNDILIKTNTEDLINFGIIPEFLGRLPILAKFKELNEFELIYILTKPKNSLLKQFCYLFLIEGIEIKFTFNSIKEIANIAVKKKIGARGLKSILEMVLLNTMFIFPSKKNLKLVIIYREVITEDKKPIFIYK	CRCM_0800	0.9	0.89415	0.0430118	2.78499	0.0154441	2.20844e-58
CRAM_0860	CDS	75342	76436	1095	+	364	COG1502	I	cardiolipin synthase	cls	ATGATATTTTTATTAATTCCTCATTTTTTAATATTTTGTTTTTTATTAAAAAAAAAGGAAAAAAAAATAATAAATTGTATTGGTAAAAAAAAAAAAAAAAATAAAATAAAATATAGTTTTTTTTTTTATGGATATGTTTTTTTCCGTGATTTATTTAAATCTATTATTATTGCTGAAAAAAATATTTTTGCGCAATTTTATATTATAAGAAATGATTTTTTAGGAAAAAAATTTTTATCATTAATGAGATATAAATCTGAAAAAAAATTAGTAATATTATTAGTAGATTATATTGGTACAAATTTATTAAATGTAAAATTAAATAATATTTTTTTTTCTATTTATAATAAAAAAAAAATTTTATTAAATTTTAGAAATCATAAAAAAGTAATTTTTATT…	MIFLLIPHFLIFCFLLKKKEKKIINCIGKKKKKNKIKYSFFFYGYVFFRDLFKSIIIAEKNIFAQFYIIRNDFLGKKFLSLMRYKSEKKLVILLVDYIGTNLLNVKLNNIFFSIYNKKKILLNFRNHKKVIFIDNKILWIGGNNVGKEYINLNFYIKYWNDFHCKIKNVYPNFIVENFNFQNIKSNFTIKKIEICKKFFFLKCVNNFVDIVIFFTKKKIIIMSPYVILDMNLINLIKNLIKKNIEIIFLISYKTDNFFIQCSSIIFLKFLMNYKTKVFFLEIGFYHRKIYIIDDKYIFFGSINFDIRSVYINKECLFIINDKKFLKEININIEKNFFFKFINYKKTNFLIKFIYVFSFLNYYLQ	CRCM_0810	0.866128	0.73842	0.117242	0.700847	0.167286	7.82199e-13
CRAM_0870	CDS	76441	77697	1257	+	418	COG0173	J	aspartate--tRNA ligase	aspS	ATGTTTTTTTTGTTTTTTTGTATTATAAAAAAAATAAAAATAATTGGTAAAATTGTATTTTTGACTTTACTTCATAATAATGATATTATTAACATTTTTATTAAAAATTTTTTTTTTAAAATAAAACCATCTATAATAGGCATTTATGGTTTTAAAAAAAAAAATGATTATTATATTTTTGAAATTTGTTATTACAAAAATATAATAAATAAAATTAATAAATTTTATATTTTTAAATCTAATTTCATTTATTTTACAAGATTTTTTTTTTTTTTTTTAAATTTTTTTGAAATGGATGTTCCTTTAATAGAAAATTTTTCTAAAACTGGTTCAAAACAATTTTTAATTATAAATAAAAATAAAAAAAAAGAGTTTTTTTCTTTATCTCAATCTCCTCAA…	MFFLFFCIIKKIKIIGKIVFLTLLHNNDIINIFIKNFFFKIKPSIIGIYGFKKKNDYYIFEICYYKNIINKINKFYIFKSNFIYFTRFFFFFLNFFEMDVPLIENFSKTGSKQFLIINKNKKKEFFSLSQSPQCIKQYYMFNNVKKYFKIINCFRDEDERSNRIKEFLQLDFELSFSSFLAIKNILKIFLKSVLFYYFFKKIFFITIKYKYIKKFFFEKKDFKKPFIFKIIKIKNKNIYIFKTIKIFLKIKKKYIKIKKYYIIITKKKINFYICFIFDFFLKLYNIINLKLIFIWYVNFYYFKKNKPKHHHFSSYKNNFLKIINSKSLSYDLNLNGIEIGGGSIRNINFNLQKKNFFFLNEKSSKFLNFFKKSIPQHCGIAIGIERFLSIICNLNIRNV…	CRCM_0820	0.900794	0.868421	0.0578344	0.88135	0.0656202	3.52074e-32
CRAM_0880	CDS	77684	77938	255	+	84			hypothetical protein		ATGATTTTTATTGAAAATAAATACAAACAAAATTGTTTCATCTTTTCAAAAAAAGAAAGAAAAAAAGAAAAATCTAATCTAAAATATTTTTTGATTAAAATGGAAAAAAATATTAATATAAATAACTTTGTTCAAATTAATTTTAAAAAAAAAAAAAAAAAAATTTTTTTTTTTTTTTATTATTACATTATAAATAATAATTTTAAAATTAAATTAAATAATAGATTTTTTTTAACAAATTCATTTATATATTAG	MIFIENKYKQNCFIFSKKERKKEKSNLKYFLIKMEKNININNFVQINFKKKKKKIFFFFYYYIINNNFKIKLNNRFFLTNSFIY	CRCM_0830	0.818868	0.674419	0.181798	0.463845	0.391937	0.026109
CRAM_t0170	tRNA	77938	78022	85	+	-			tRNA-Ser		GGAAAGATGGTAGAGTGGTTTATTGCATCGGTCTTGAAAACCGAAAAAGTTTATTCTTTCCAGGGTTCGAATCCCTGTCTTTCCA		CRCM_t0170	0.988235	-	-	-	-	-
CRAM_0885	CDS	78124	78582	459	+	152			ribulose-phosphate 3-epimerase	rpe	ATGGATTTTAGTTATGTAAATAATATTTCTTTTTGTAATAAAGAAATTATAAAAATTTCTTTTTTTATAAAAAAAATTAAAAATATTATAATAGAATTTCACTTTATGACAAAATTTATTAAAAAATATAAAAATAAAATTAATCATTTTGAAAATAATATATATAAAAAAACATTTTTGGCTATTGGTAATAATTTTTGTTGGAAATATTTTTTTTTTTTAAAAAAAAAAATACTAATAATGTCTGTAAATCCTGGTTTTGGAAACCAAAAATTTTTAAAAAAAACAAAAAATATTTTTTATAAAAATTCTAATATTGATGGAGGTATTAAAATTAAAATTTTTAAAGTAATAAAAAATTATTTTAATAAAATAATTATAGGTACAGACATAGTTAAT…	MDFSYVNNISFCNKEIIKISFFIKKIKNIIIEFHFMTKFIKKYKNKINHFENNIYKKTFLAIGNNFCWKYFFFLKKKILIMSVNPGFGNQKFLKKTKNIFYKNSNIDGGIKIKIFKVIKNYFNKIIIGTDIVNKKKLKSYFNYNFIKNDYLI	CRCM_0840	0.906318	0.828947	0.0699938	0.535448	0.13072	5.1267e-08
CRAM_0890	CDS	78584	81628	3045	-	1014	COG0506	CE	bifunctional proline dehydrogenase/L-glutamate gamma-semialdehyde dehydrogenase PutA	putA	ATGATTTTTAATTTTTTATTAAACATTGTAAGTAAACATTATTTAATAGATGAAAATATCTACTTATTAGAAATTTTGGGAAAATGTTTTTTTGAATACAATTTTTTTGAAAAAGTAGAAACTTTTTCTAATAATTTAATTAATGAAAGTAGAAAAACGGTTGTTTTGGATAACGTAGATAATTTATTAAATGAATATAATTTAAGTAATAAAGAAGGAATACAAATGATGTGTTTAGCGGAATCTTTATTAAGAATACCAGATTTATATGCAACAAACTCTTTTATAAAAGATAAATTTTCTTTTCAAGATTGGGTAGATTATTATAGTTCAGATTATTGGAAAGTAGTTGTTTACAATATGACAATTGATTTAATTTCAAGTTTATATTATGATAAT…	MIFNFLLNIVSKHYLIDENIYLLEILGKCFFEYNFFEKVETFSNNLINESRKTVVLDNVDNLLNEYNLSNKEGIQMMCLAESLLRIPDLYATNSFIKDKFSFQDWVDYYSSDYWKVVVYNMTIDLISSLYYDNKKFEKDKYFFYLFRKTIFYFSNYLMENIGKKFVYSSNSKLAINRALSDKKIFSFDMLGEAAITYYDANKFFNQYIQLIDDIKKNFVGSYRDKTPTISIKLSALHPKYSFYNRKDVFDKLSIMLKILVIKVKQTNSSITIDAEECDRMELNLELFNTVFYTKYCLYWNRFGLVIQAYSKRALPALYWINTIAYFRQTKIPVRLVKGAYWDYEIKFTQSINLNLYPVYTKKFCTDLSYLLCSYYLLSNKCKNNIFPQFATHNIQTISF…	CRCM_0850	0.870831	0.837278	0.0731191	4.20024	0.0174083	3.57783e-144
CRAM_0900	CDS	81643	82998	1356	+	451	COG0119	E	2-isopropylmalate synthase	leuA	ATGCTTAATTGGATTTGTAATTATATTTATAAACCTCCAATATGGGTAAGTGAAGATTTAAGAGATGGAAATCAATCATTAATAAGCGGTTATGATATAAAAAAAAAATTAAAAATATGGAATATTTTATTAAAAATAGGTATAAAACAAATTGTTTTAGGTTTTCCTTCTTCAAATAAACATGATTACAATTTTATAAATTTTTTAATTAAAAATAATTTAATACCTAATAATATTAAAGTTTCAATTTTAATGCCTTGTAAAAAAGAATTAATAGATTTAAGTTTTGAATGTGTTAAAAAAATTAAAAATGTAATTTTTCATTTATATAATTCTGTTTCTAAACATCAAAGAAAAAAAGTTTTTAATTTTAATAAAAAAAAAACTTTAAATTTCACT…	MLNWICNYIYKPPIWVSEDLRDGNQSLISGYDIKKKLKIWNILLKIGIKQIVLGFPSSNKHDYNFINFLIKNNLIPNNIKVSILMPCKKELIDLSFECVKKIKNVIFHLYNSVSKHQRKKVFNFNKKKTLNFTIENIKYVIKKIKKNKNYYIQYSPESFSDTELFFSKKICYYFSYLCYINKVNSILNLPMTVENCLPNYYLNSLNYIKKNIFNSILSVHTHNDMNCSTSNSILSMLSDVKRIEGTLFGNGERAGNTSLLILASNYYNLGIDPNIKIFDKKFLNIFCNDKISFFNRISWYSRLNYVAFSGSHQDAIFKSYFKKKKFKWKVIYLPLNPKLFNFKHRNIIKINLQSGRGGLRFIYWYNYNILLNKFIINKIYKISQDITENLMCELHSEFL…	CRCM_0860	0.873538	0.838852	0.0612222	1.02322	0.0598331	2.96921e-38
CRAM_0910	CDS	82991	84028	1038	+	345	COG0082	E	chorismate synthase	aroC	ATGAATAATACTTATGGTGAAATAATAAAAATTACAACATTTGGTGAAAGTCATGGCTTAATTATAGGAGCAATAATAGATGGTTTTTATTCAAATAAAAATATTATTGAAAAATCAATTCAAGAAAAATTAAATTTGAGAAAACCTTTTACATCATTTTTTTCAACTCAAAGAAAAGAATTAGATAAAGTAAAAATTTTTACTGGAATTTTTAATTCTAAAACAACAGGTTCTCCTATACTATTGTTAATTAAAAATCATGATAATAAAAGTTTAGATTATGGTAATATATCTAAAAATTTTAGACCAGGACATGCTGATATAGTTTATCAATTAAAATATAAATTTAGAGATTTTAGAGGAGGTGGACGTTCAAGTGCTAGAGAAACAGCTTGCAGA…	MNNTYGEIIKITTFGESHGLIIGAIIDGFYSNKNIIEKSIQEKLNLRKPFTSFFSTQRKELDKVKIFTGIFNSKTTGSPILLLIKNHDNKSLDYGNISKNFRPGHADIVYQLKYKFRDFRGGGRSSARETACRVASGAIFNNILFNKGILIRSFIKRIGFLKINFNYWKKILNRFFINIFFLKELKEYINNVKNSSNAASAEIITIVNGIKFGLGEPLYKKIESIISDYILSINAVKSIFFGINFKNKNSYSIKDEISKFGFLSNNNGGILGGITNGQPLIIKIIFKPTSSTSKSIKTIDHFFNEINSKTYGRHDPCVGLRAIPVIESMLSTIFINKILKNKIYE	CRCM_0870	0.88921	0.915942	0.0350818	3.45071	0.0101666	3.38349e-78
CRAM_0920	CDS	84021	85388	1368	+	455	COG0065	E	3-isopropylmalate dehydratase large subunit	leuC	ATGAATAATACTTTGTATGATAATATAATTAAAAAACACACTATAGATATTTATGATGATTTGTATCTTTTATATGTTGATAAAATTTTGCTTCATGAGGTTACTTCACCACAAGCATTTAATTTAATCTTAAATAAAATTTTATGGAATAATAATAATATTTTATCTACTTCTGATCATAATGTTTCAACAGAAATAAAAAAAAGGTTTTTTTTTAATAAAAATATTAAACAATTAAATTGTATTAAAAAAAATAAAGAAAAATATTTTTTTAATTATTTTGATTTAAATAATCCTAAACAAGGAATAATACATATAGTTGCAGTTGAAAACTCATTTTTATTGCCCGGTATAATAACAGTATGTGGTGATTCACATACTACTACTAACGGAGCGTTA…	MNNTLYDNIIKKHTIDIYDDLYLLYVDKILLHEVTSPQAFNLILNKILWNNNNILSTSDHNVSTEIKKRFFFNKNIKQLNCIKKNKEKYFFNYFDLNNPKQGIIHIVAVENSFLLPGIITVCGDSHTTTNGALSLIANGIGTTDLSIALSTQCIIQKKLKNLNILLLGKNFYLCSKDLILFIIKKISSKGGVNFCIEFTGECIENFSISERMTICNMSIEAGSKTSLISPDIKLVNFYKKKVKSIKKFLKYIDNIKSKKNSFFHKKNIFDISNIKPHITWGTNLDTIIEMDEKIISKDNDMLKYMGIENEEFLVNKKINKMFFGSCTNSRLEDLLICALLLLKINKKISFNVTGIIVPGTETIRLKSEFYSINKIYIYYGYEWRNSGCSMCLAMNDDKL…	CRCM_0880	0.896577	0.876923	0.0572125	1.22162	0.0468333	1.77034e-49
CRAM_0930	CDS	85372	85920	549	+	182	COG0066	E	3-isopropylmalate dehydratase small subunit	leuD	ATGAAAATAATTTCTAATTTTATTTATATAAATACGAATAATATTGATACTGATATAATAATTCCAAAACAATTTTTAAAAACTTTAAAAAAAAGCGGTTTTTCTCGTTGTTTATTTTTTGATTTAAGATATTTTATTACGAATAAAAAAATATTTTTAAATTTTGATTTTAAATTAAATAATTTAAAATCAAAAATTTTAATTTCAGGTAAAAATTTTGGATGTGGTAGTTCAAGAGAACATGCAGTATGGGCAATAAAAGATTTTGGTATTAAAATTATTATAGCTGAAAGCTTTAGTGATATTTTTTATGATAATTCAATGAAAAATAATTTATTATTAGTAAAATTAAATTTAAAACAGATAAATAATATTATTAATAATTATTATCTGTATGTT…	MKIISNFIYINTNNIDTDIIIPKQFLKTLKKSGFSRCLFFDLRYFITNKKIFLNFDFKLNNLKSKILISGKNFGCGSSREHAVWAIKDFGIKIIIAESFSDIFYDNSMKNNLLLVKLNLKQINNIINNYYLYVDIKNQYVKCNNKYYYFYLNKLYKNIFVKKFFIIEFVLKRKNKILLFLKK	CRCM_0890	0.83821	0.784211	0.0833766	1.15645	0.0720968	7.05598e-13
CRAM_0940	CDS	85917	86960	1044	+	347	COG0473	CE	3-isopropylmalate dehydrogenase	leuB	ATGAATATTTTGATATTACCAGGAGATGGAATTGGACCAGAAATAAGTAGACAATTAGTTAAAATATTAAAAACTTGTATTTTATATGGATATAAAATAAATATAATTTATAATTATATAGGAGGAATATCAATAGATAAATATAGTTTACCTTTAATTGATAATGTTTTAAAAATTTGTAATGAATCTGATGCAATTATACTAGGATGTGTTGGAGGTTATAAATGGATAAATTCTCCTATAAAACCGGAAGAAGGTTTATTATTATTAAGAAAAAAATTAAATTTTTTTGCTAATATTAGACCTATAAAATGTCCTTTTAAAAATATTGATTTTATAATTATTAGAGAATTAAATGGTGGAATTTATTATGGAAAACCAAAGGGTATTTCAAAACAA…	MNILILPGDGIGPEISRQLVKILKTCILYGYKINIIYNYIGGISIDKYSLPLIDNVLKICNESDAIILGCVGGYKWINSPIKPEEGLLLLRKKLNFFANIRPIKCPFKNIDFIIIRELNGGIYYGKPKGISKQLINSIPTWYSYDTELYNEQEIIRLLKVGFNLSNNRKKKLTSIDKSNVLNSSKLWKKLVNYVSKKFTNVNVTHLYIDYATIELIKNFSNLDVVVTNNIFGDIISDECSLLTGSLGMLPSVSFNNKSLCLFEPCHGSAPNIAGKNIANPIGMLLSLVMMMEYLFNNIYLSNKLFYSIYKVLSYGFCTFDMKKYINNYKLVNTDEFGDLVNYFFYYD	CRCM_0900	0.905172	0.927954	0.0285773	3.42696	0.00833899	1.44221e-68
CRAM_0950	CDS	86953	87981	1029	+	342	COG0136	E	aspartate-semialdehyde dehydrogenase	asd	ATGATTAAAATAGGAATTATCGGTTGGAGAGGTTTAGTTGGTACAGTTTTAATGAACAGAATTAAAAATAGTTTTTTATATAAATTTTGTGATTTTTATTTATTTTCGACTAATAAAATATTATTTTCAAAAAATATCTATAATGCTTTAGATTTAAAATTATTATCTTATATGGATATTTTAGTATGTTGTCAAGGCAGTGATTATACAAAAATTATACTAAAAAAAATTTTGTCAATAAATTGGAAAGGGTATTGGATAGATGCTTCTAGTTATTTACGTATGAATAAAGAATGTTTTTTAATATTGGATCCTGTTAACAAAAAAAATATTTTAGAAAATATTAAAAAAAAAAAAATATTTTCAGGAGTTAATTGTACTGTTAGTTTAGCATTAATA…	MIKIGIIGWRGLVGTVLMNRIKNSFLYKFCDFYLFSTNKILFSKNIYNALDLKLLSYMDILVCCQGSDYTKIILKKILSINWKGYWIDASSYLRMNKECFLILDPVNKKNILENIKKKKIFSGVNCTVSLALILLKNLFKIDIIDWVASSSYQAASGAGSKLITKIIKEIKISNNLEENLISIEKQSKINFLKYNPLLFNAIPWIDKKVNFGQTKEEWKSQSESSKILNKNIKIDSNCVRISSLRCHSQYFILKLKKNINLNDFYYILNNNYIKIINNNEKNTNDFLNPYNVCGELKILVGRIKKSTFDNKIFTMFSIGDQLLWGAAEPIKRFLEILVENII	CRCM_0910	0.892233	0.891813	0.0486273	1.5199	0.0319939	9.03478e-49
CRAM_0960	CDS	87988	88926	939	+	312	COG0172	J	serine--tRNA ligase	serS	ATGTTTTATAATATATGTAAAATAATAAGAAAAAAGTTTGTTTCAAATTTTTTACTTTTTAAAAATTTTTTTAATAATTACAATAAAGTTATTTATTATAAAAAACAAAAAAAAAATTTTTTAAATATAAAAATTCCTTTTATAAACAATAATAGTAAAATGGATAAAATAATTAGCTCAATAAAATCAACTTTATTAGATAAAATTTATTGTTTATTAGAAAAAAGTATAGAAATTTTTATAATTAAAATTAAAACGATAAATTTTAATTATGAAGAAGTAACTGTTCCTTTATTAATAAATTATTCTAACCTATTATATTCAGGTCAAATACCCAGTTTTTATAATAATTTATTTAAAATTGAAAAAAAAAATTCTTTTTTAATTCCAACTTCAGAA…	MFYNICKIIRKKFVSNFLLFKNFFNNYNKVIYYKKQKKNFLNIKIPFINNNSKMDKIISSIKSTLLDKIYCLLEKSIEIFIIKIKTINFNYEEVTVPLLINYSNLLYSGQIPSFYNNLFKIEKKNSFLIPTSEVILNSLSFFIKNDFFPIRIICNSYCFRKEIGKFGKENSGLKRQNQFKKIEIFQFFNKKESLERFYSICSNILYILNLFKIKTRIIKINNIELNQNSFLSFDFEIWDYYDNIWLEISSLSLCLNNPFYYFLKKKNCYIINASCLPLGRLIYLIFLYYRVNNFLVKIPKKINKILTELLKW	CRCM_0920	0.890774	0.884984	0.0508692	1.302	0.0390699	2.57941e-42
CRAM_t0180	tRNA	88906	88984	79	+	-			tRNA-Leu		ACCGAACTGTTGAAATGGTAAACATACAAGATTTAGAATCTTGAGCAATAGCTTAGGGGTTCAAGTCCCCTGTTCGGTA		CRCM_t0180	0.962025	-	-	-	-	-
CRAM_0970	CDS	88986	89717	732	+	243	COG0061	H	NAD(+)/NADH kinase	nadF	ATGAAAAATTATTTAATCAATATAAGATATAGTATAAATAATAATATATTATTATTAATTAATAAATTAAAAAAAAAAAGAAAAAATATTTTTTTAAGCAAAATAAAAATAATTAGTAATTATATTTTTAATATTTATGCTAAAAAAAATTTGTTTTTATGTAAAAAATATTTAAGTTTTAAGATAATAATAATATGTGGTGGAGATGGTAGTGTTTTAAATAGTTTAAAAATTTTTTTTAAACAAAAAAAAATTTTAAAATGTTTAAATTTTGGAAATTTAGGTTATTTAACTAATAATAATCTTAAAAAAAATTATTATATTAAAAATAATGTAGGTTTTCTTAATATAAAAAATAATATTAATTTTTCTTTAATATTTGTAAATGAAGTAATAATT…	MKNYLINIRYSINNNILLLINKLKKKRKNIFLSKIKIISNYIFNIYAKKNLFLCKKYLSFKIIIICGGDGSVLNSLKIFFKQKKILKCLNFGNLGYLTNNNLKKNYYIKNNVGFLNIKNNINFSLIFVNEVIIKNTSLKIKIKNKVFVSDGLIITNSNGSTAYFFSINKIQFNLNYLSLSLICEHTNKKIIFFLKKIKIKILGKILLMIDFNQFFFFENTILFFSFKKKNVLLNSFKLKFYDK	CRCM_0930	0.856948	0.748971	0.122683	0.71308	0.172046	2.62793e-12
CRAM_0980	CDS	89707	90087	381	+	126			SufE family protein		ATGATAAATAATATTAAAAAAATTAAAAAAAAAATTAAAAATATTAAAAACATTTACTTTTTTTTCATTAAAATAGGATTACAAAAAAAAAAATTTTTATCAGATTTTTATTTATTAAAAAATTGCATTATAAAAACATGGATTAAAATTTGTATTAATAAAAAAATTTTTTTATTTGGTTACTCAAATTCATTATTTATTTCAGGAATAATAAAAATTATTTCAAAAATTATTAACAATAATAAAAAAAAAAATATTAAAATATTTTTAAAATTTAATTTTTTAAAAATTTTAAGAATTGAAAAAAAAATAACAAATTTTAAATTAGAATCTTTTAAAAATATAGTAAATCATATTTTTAATTTTATAAATTATAATTAA	MINNIKKIKKKIKNIKNIYFFFIKIGLQKKKFLSDFYLLKNCIIKTWIKICINKKIFLFGYSNSLFISGIIKIISKIINNNKKKNIKIFLKFNFLKILRIEKKITNFKLESFKNIVNHIFNFINYN	CRCM_0940	0.857881	0.81746	0.11124	0.46463	0.239417	3.62477e-05
CRAM_0990	CDS	90071	90400	330	-	109	COG0139	E	phosphoribosyl-AMP cyclohydrolase	hisI	ATGAATAAATTTATCTATAAAATTTTTTTTTTATTAAATTTGAAAAAAAAAATTTTTCCTGTTATAGTACAAAATTTATATAAAAAAAAAATTTTAATGATAGCATGGTTAAATCAATGGAATTTATTAGAATCTTTTTTCTTTAAAAAAACTTGTTTTTGGTCAAGAAGTAAAAAAAAAAATTGGAGAAAAGGATTATTTTCAAATAATATACAATTAATTAAAAAGATGCTTTTTGATTGTGATATTGATTCATATTTATTTATTGTTAATGATAACAAAAAAAATTGTCATTATAATTTAATAAGTTGTTTTAATTATAATTTATAA	MNKFIYKIFFLLNLKKKIFPVIVQNLYKKKILMIAWLNQWNLLESFFFKKTCFWSRSKKKNWRKGLFSNNIQLIKKMLFDCDIDSYLFIVNDNKKNCHYNLISCFNYNL	CRCM_0950	0.861027	0.798165	0.0987282	1.32095	0.0747402	4.8969e-11
CRAM_1000	CDS	90393	90935	543	-	180			NifU family protein		ATGAATGTAATAAAAATTTTTAATTATTCTATTTTTATAACAGATTCTTGTTATGATTATTTATATATTAATAAAAAAAAAAATAAATTTTATAAATTTTTAATAAAAAATAAAGGAAATGTTTTATCTAAAACTAAAATTTATTATTCTTTTTTAAAAAAAAATTTATTTAATAAATTTATAAAAATAAAAAAAATTTTTTTAATAATTGATATTTTAAGTATTTGTTTTTTAAGCAATTCATGTTTTCATTATGAAAATAAAATAATAATAAATTCACCAAATTCTTTTCTTAATTTATTTTTAGAGAATAAAATTTTAAGTAAAATTATATTTTTATTAAAAGTTTTAATAAATAAAAAATTACTAATTCACAATGGATACTTAAAAATAAATTAT…	MNVIKIFNYSIFITDSCYDYLYINKKKNKFYKFLIKNKGNVLSKTKIYYSFLKKNLFNKFIKIKKIFLIIDILSICFLSNSCFHYENKIIINSPNSFLNLFLENKILSKIIFLLKVLINKKLLIHNGYLKINYFNFDKKTLSLVFSGNCNNCNLSNITFNNFILKIFKKIKLIKIIKLNE	CRCM_0960	0.895413	0.844444	0.0674118	1.21041	0.0556933	3.03762e-16
CRAM_1010	CDS	90935	91471	537	-	178	COG0847	L	DNA polymerase III subunit epsilon	dnaQ	ATGAAAAAATACATATTTTTAGATGTTGAAACTACCGGATTATCTCCTCATAAAGGAGATAGAATTATAGAAATTGGATGTGTAGAAGTTATAAATGGGTTTTTAACAGGAAGAGTTTTTCATTCTTATTTTAATACAGAAGCAAATATTAGTGCAGACGCTTTTCAGATTCATGGAATAAATAAAAAATTTTTACAAAATAAACCCCTTTTTTATGAAAAATTAGATGATTTGTTGGGGTTTATTGATAATTCAATAATTATAGCACATAATGCTAAGTTTGATATAAACTTTATTCATTATGAAATAAATCAATGTGGTGGAAATGCTGATAATTTTTATGAAAAAAATTTTTTTTTAGATTCATTAGAAATAGCAAGAAAAGTTTTTCCTAAAAAA…	MKKYIFLDVETTGLSPHKGDRIIEIGCVEVINGFLTGRVFHSYFNTEANISADAFQIHGINKKFLQNKPLFYEKLDDLLGFIDNSIIIAHNAKFDINFIHYEINQCGGNADNFYEKNFFLDSLEIARKVFPKKRNDLYSLCLRLKLINKNFRNKHNALIDSWLLALVIMKMGFFEKKK	CRCM_0970	0.836066	0.811111	0.0945882	1.88277	0.0502389	2.00153e-20
CRAM_1020	CDS	91468	92673	1206	-	401			hypothetical protein		ATGATTAATTTTTTTTTTTTAAAAAAAAATTTTAATTTTTTATTATTTTCTTTTATTAAAAAATATTTATTTTTATTTGAAATTTTTTATGAAAAAAAAAATAAAAGATATAAAAGTTTTTTTTTTAATTTTTTAGTTAAAAAAAAATTTTTTTATAAAATTTATTTTTCTATTGTAAAAAAAATTTTTATTTTTTTTTTGTTTTTTTACTTAAAAAAATTTTTTTTAAAAAAAAAAAAAATAATTTTCAAAAATTATATATTAAAAATAAAAAAAAAAGAAATTGTTTTTTTTTTTTCGATTTTTAAATTTTTTAATTTTAGTTTTCTAAATTTATGTTTTTTTAAAATAAAAAAAAACAATTTTAAAAATTGTTTTCAAAAAAAAATTTTTTTTAAA…	MINFFFLKKNFNFLLFSFIKKYLFLFEIFYEKKNKRYKSFFFNFLVKKKFFYKIYFSIVKKIFIFFLFFYLKKFFLKKKKIIFKNYILKIKKKEIVFFFSIFKFFNFSFLNLCFFKIKKNNFKNCFQKKIFFKKKKKINLKKNFYSKKKIKLIGFIFIKKKNWFLYKHPYWFSFNIKKIKKFINFYFFKKKVYLLKRYFKLNFFFKNYKKKFFLNFTYLKNKIKIINRNKNIFIKEKLVNFLNFEKDFLEINFTKQMKICLSSSNYIKIKNNFYLFLKKINVVFECIYFYNKKNFFYLNKKNILYIGFLEKNNFKNNYLEINLKKIVKNFYYKKKISLKIKKNLKNYINFLFNNNKIFFLKINKFEKLLKNGYLNILVKLNKINIKLFKKKFFVYNINI…	CRCM_0980	0.624382	0.546135	0.137364	0.268659	0.511296	0.00176664
CRAM_1030	CDS	92666	93205	540	-	179	COG0016	J	Phenylalanine--tRNA ligase alpha subunit	pheS	ATGTTTTTTCAAATAGATTTTTTTATAAATAATTATAAAATTAAAAAAATTTTATTATTTTTATTGCAATTTTTATCTTTTATTTTTAAAAAAAAATTTTTTTTTAGAATTAGAAAAACAAAGTTTCCTTTTACGATAAATTCTTTTGAAATTGATGTTTTAAAAAATTTAAATTGGTTGGAATTAGCTGGATTTGGTGAATCTAATAAAAATATTATTCTAAATAATTTAACTAATAAAAAAATTATAGCAGGAGGTTTAGGATTAGATAGAGTTTATTATTTTAATAAAAAAATTGAAAATATTAAAAATATTTATGATTAA	MFFQIDFFINNYKIKKILLFLLQFLSFIFKKKFFFRIRKTKFPFTINSFEIDVLKNLNWLELAGFGESNKNIILNNLTNKKIIAGGLGLDRVYYFNKKIENIKNIYD	CRCM_0990	0.398621	0.383333	0.0653243	1.69891	0.0384508	7.57503e-14
CRAM_1040	CDS	93331	93645	315	-	104	COG0292	J	50S ribosomal protein L20	rplT	ATGACTCGTTCAAAAAAAAAATTACAAATTAAAAAAAGAAAAAAAATTTTAAATTTTACAAAAGGATATATAGGTAGAAAAAAAAATTGTTTTAAATCATCAAAACAATATTATTTAAGATCTTTGTATAAAAGATATATTAGTCAAAAATTAAAAAAAATATTTTTTAATAAAAAAAAAAATGTTTTATTAAATGTTATGTTTAGAACTTATTTTGGTTTATCGTATAATAAAATTATGTTTTTATTAAAAAAAAATTATTGCATAATAAATAAATTAAAAATAATACTTTTATTATTAGAAACAATTATTTAA	MTRSKKKLQIKKRKKILNFTKGYIGRKKNCFKSSKQYYLRSLYKRYISQKLKKIFFNKKKNVLLNVMFRTYFGLSYNKIMFLLKKNYCIINKLKIILLLLETII	CRCM_1000	0.539683	0.490385	0.073271	1.45945	0.0502046	2.54788e-06
CRAM_1050	CDS	93642	93824	183	-	60			hypothetical protein		ATGAAAATAAAAAAAAAAAGTATAAAATTAATAAAAAAAAGAATTATAAAAAAAAAAAAAATAAAAATTAAAACTTCAAATAGACATCATTTGTTAATAAATAAAAACTTTGATAAAAGTTTAAATTTAAATTTTAAATATTTAAATAAAAAAATTAAAAATAAAATAAAAAATTTTTTATGA	MKIKKKSIKLIKKRIIKKKKIKIKTSNRHHLLINKNFDKSLNLNFKYLNKKIKNKIKNFL	CRCM_1010	0.896175	0.85	0.0725606	0.553051	0.131201	4.40717e-05
CRAM_1060	CDS	93754	94302	549	-	182	COG0290	J	translation initiation factor IF-3	infC	ATGTTTAAAAAATTATTATATAAAAAATTAAATAGCTTTGAAAATGTGCAAATTAATACATTTAATTTTTTATTTTTAATTATTAATTTTGTTTTTGTTTTAAAAAAAATAAAAAAAAAGTTTTTTTTTTTTTTTAATTTAAAAAAAAATAGTTTATTTTTTATTTTTAAAATTAAAAAAAAAAAAAAAAAAAAAAAAAAAAAATCTAAAATAGGAAGATTAAAAGAAATTAGAATTGGTATAAATATTCATAATAGAGATTATTTAATTAAAAACAAAAAAATAAATAATTTTTTATTACAAGGTTATAATGTTAAAGTAACAATTGTATTTAAAGGAAGAGAAATAATATTTAAAGAAAAAGGAATTGAATTAATATTAAAATTTCAAAATACTATA…	MFKKLLYKKLNSFENVQINTFNFLFLIINFVFVLKKIKKKFFFFFNLKKNSLFFIFKIKKKKKKKKKKSKIGRLKEIRIGINIHNRDYLIKNKKINNFLLQGYNVKVTIVFKGREIIFKEKGIELILKFQNTIKGIFFKFSNIEYEGKCIFSIFTPKIKNENKKKKYKINKKKNYKKKKNKN	CRCM_1020	0.409836	0.368132	0.0706541	1.02345	0.0690351	3.71512e-07
CRAM_1070	CDS	94306	94914	609	-	202	COG0605	C	superoxide dismutase	sodA	ATGTTAAATTTTAAAAAAAAAATTTATAAAAAAAATAATTTTTTAAGTTTTAAACAATTTGATGAACATGAAAAAATATTTTTATATTATAAAAATAAACTAAATAATTATTTAGATAAAAATAATATAAAAATTAAAAATAAATTTGAATTAATTGATTTTTTATATGATTTACCTGAATATGAAAAAAATTTTTTATCAAACTTACTAGGAGGATATTTAAATCATGAATTATTTTTTAATAATATTTCTTTTAGTAAAACTAATTGTTTTGGAGAGATAAATAAATTTATTAATTATAGTTTTAATAATTACGAAAATTTTAAATATAATTTTATTAAAAATTTTTTAGAATTTAATGGATGGGGATGGATTGTTGTAAATAATCAAAATTTATGT…	MLNFKKKIYKKNNFLSFKQFDEHEKIFLYYKNKLNNYLDKNNIKIKNKFELIDFLYDLPEYEKNFLSNLLGGYLNHELFFNNISFSKTNCFGEINKFINYSFNNYENFKYNFIKNFLEFNGWGWIVVNNQNLCILKTYENNNPMFSINLGGFNSVPIICIDLHEHSYFLDYLTNKKQYIENFLNSINWFEVENRLQNYFLNK	CRCM_1040	0.883607	0.821782	0.0791608	1.29483	0.0611359	1.50929e-18
CRAM_1080	CDS	94953	95402	450	-	149			hypothetical protein		ATGAATTTTCAAATTTTTAAGAAATTATCAATTTTAGGACGTTTGTTGTTTAGTATGAATTTATTAGTTTTAACAAAAAAAAATAATTTAATAAATAGTCTTTATTATTATCTAAATAAATTTTTATTTTTAAAATTTTTAAAACTTAAAATTTTTTATTTTTTTTTCTTTATATGTATTAAATATATTATGTACGGAAATAATTTCGTATATTATTACATATATTGGTATTTAAAAAAATACTTATTAGACGTTTATAGTAAAAAAAACAATATAAATGTTAGAAAAAAAAATAAATTAATTAATATTATAAAAATAAATAATTTAAAAATTTTTAAAATTTATAGCAAAATGAGAAGAAATTTAATTAGAAAATATAGTTTAAATTTAACTAGAAAA…	MNFQIFKKLSILGRLLFSMNLLVLTKKNNLINSLYYYLNKFLFLKFLKLKIFYFFFFICIKYIMYGNNFVYYYIYWYLKKYLLDVYSKKNNINVRKKNKLINIIKINNLKIFKIYSKMRRNLIRKYSLNLTRKIVERNSFKKLLKSILL	CRCM_1050	0.818182	0.677632	0.177271	0.410196	0.432163	0.00550042
CRAM_1090	CDS	95383	97041	1659	-	552	COG0481	J	elongation factor 4	lepA	ATGCTTTCATATACGATTAATATAGCAATTATTGCTCATGTTGATCATGGAAAAACAACATTATTAAATTCTTTAATAAATTTTTGTAAAAAGTATTTTAGTTATAAAAAAAATTTTTTTTTAAATAATAATTATTTATATACTATAAAATTTAACTTTATTACAATAATATTGTTAAACTTAATAATAAATTTTATTGATTGTCCAGGTCATTTTGATTTCATAAACGAAATTTATAAAATAGTAATTTTTAGTGAAGTTTCTTTTATTCTTATAGATGTTTTAAAAGGTATTGAAACTCAAACTTTGTTTTGTTTTAATTTATCAAAAAAATTTAAAAAAAAAATTTTTATTTTTATAAATAAAATTGATATATTTTTAAAATATAATTTATTAAAG…	MLSYTINIAIIAHVDHGKTTLLNSLINFCKKYFSYKKNFFLNNNYLYTIKFNFITIILLNLIINFIDCPGHFDFINEIYKIVIFSEVSFILIDVLKGIETQTLFCFNLSKKFKKKIFIFINKIDIFLKYNLLKNKFIFFSKKQKINFIISKYSIGLENLFFLKFYKKYKKNKSFFILEKINNIKYGNIIIVKIISGKINIFDTLKNKFKETIKIHKIGIFLPKNFFLKKTFNNCIHFFFVNNTKNSLYFFEKKNKIFFDKFKTIIYYNLFIENIFFLTKLIENDCSIFIEKKNSIFFGENFFIGFIGSLHSEIFFKKLKIFSLFWVTNPKIFFLFNNKNIWYFNTFNDNNHLEYEQIVFVNLYILKKNFFNIIQFIFNNNFYKIKIITFKNLIIISFYI…	CRCM_1060	0.903904	0.862319	0.0635259	0.58454	0.108677	1.79866e-31
CRAM_1100	CDS	97022	97954	933	-	310	COG0722	E	3-deoxy-7-phosphoheptulonate synthase	aroH	ATGTTTAAAATAATTAATTTAAAAAGATTAAAAATTGATTTAAAAAATTTTAATAAAATAAATATAAAAGTATTTAAAGAAATAATAATTAATAATTTTAAAAAAATAATTTTAATATTTGGTCCTTGTTCTTTATCTAATATTAAAGAATTTTTTTTATACATAAATAAAATAAAAAAAATAAATATAAAATTAAATTTTATAATTAGAGTCTATTATGAAAAACCAAGATCAAGTATAGGATGGAAGGGGTTTGTATACGATCCTTATTTAGATAATAGTTATTGTATTATAGATGGTATTTATATGATAAGAAAATTAATTATTGATTTAATTATAAAAAAAATATTTATAGCAACAGAATGTTTAAATTTTTATTTTTTAAATTTTTTTATAGAT…	MFKIINLKRLKIDLKNFNKINIKVFKEIIINNFKKIILIFGPCSLSNIKEFFLYINKIKKINIKLNFIIRVYYEKPRSSIGWKGFVYDPYLDNSYCIIDGIYMIRKLIIDLIIKKIFIATECLNFYFLNFFIDCISWVCIGARTMSSQLHREFCSNIKNIIGIKNDTSSDLKLLNDFKISLINKHCFLSFNNFKIIFSKGNKNFQFVLRGGENPNFTFSYINKLTNSIIVDCSHSNSFKNPINQIFVFENVINQFKYYKNNINGLMFETYENFGNQSILNKWKSISVTDSCLNFSFLKLIIEKINAFIYD	CRCM_1070	0.866738	0.835484	0.0742217	1.94777	0.038106	6.30932e-39
CRAM_1110	CDS	98069	99346	1278	+	425	COG0621	J	tRNA (N6-isopentenyl adenosine(37)-C2)-methylthiotransferase MiaB	miaB	ATGTTTAATTATATAAAAATTTTTATAAAAACTTTAGGATGCAACATAAATAATTTAGAATCAGAAAAAATCTATAATTTTATAAAATATTTTAAAATAAAAATAAAAAAAAATTTTTTAAATTGTAATTTATTAATATTAAATAGTTGTGTTATTAGAAAAAATCCAGAAATAAAAATTTTTAAAGAACTAAAAAAATGGTCTTTTTTAAAAAAATATAAAAAAAATATAATATTTTTGACTGGTTGCTTAGTAGAATTTGAAGATTTTGAAAAATTTAAATTAATAAAAATAGATATTATATTTAATAGCGTTTGTAATATTTATATTAATAAATTAATAATTTTTTTTTTAAAAAACAAAAAAAAAATATTTTTTTTAAAGAAAAAAATTAATTAC…	MFNYIKIFIKTLGCNINNLESEKIYNFIKYFKIKIKKNFLNCNLLILNSCVIRKNPEIKIFKELKKWSFLKKYKKNIIFLTGCLVEFEDFEKFKLIKIDIIFNSVCNIYINKLIIFFLKNKKKIFFLKKKINYFIKNKINNYFLIMKGCNHNCSYCVIPQIKGKEYYFSNKYIIYNVIKNIKKKFCEITLLGQNVNSYKYKNYDFSSLIFNISKIKNIKRINFLSSNIKDFKKNFFFIYKNIKKISNHFHLPIQSGSDKILKKMNRKYNLIDYLLFIKNIKNIKKTTISSDVIISFPEENYIDFDNSLKIVKKVNFLDVFFFSYSKRINTISYNFKNNNKIKKFKLILFQNFILKNKFSFLNKKERVLVIGYIKNNIFIGKMDNFKLVFFEFYDYSIIG…	CRCM_1080	0.896094	0.877647	0.0534051	0.984633	0.0542386	5.53145e-46
CRAM_1115	CDS	99321	99593	273	+	90			hypothetical protein		ATGAGAATATTTATTCTTATTTATAGTTTTTATAAATTTTTTTTTTTTTTTAATTTTAAAATAAAAAATAATTTAAATATATTAGTTATAATAAAAAAAAAAAAAATAAATTATTTTAAAATAAAAAAAAATTTATTTTGTAAATATTTAAAAAATAATTTAATTATTTTAATACACAATTGCAGTATTTTAAACTTTACACATAGCATAAAACATTTTGTAAAAATAAACCATAACTCCGTTTTAGAAAACAATTTCAATGATATATTTTAA	MRIFILIYSFYKFFFFFNFKIKNNLNILVIIKKKKINYFKIKKNLFCKYLKNNLIILIHNCSILNFTHSIKHFVKINHNSVLENNFNDIF	CRCM_1090	0.818182	0.688889	0.165795	0.54003	0.30701	0.00065229
CRAM_1120	CDS	99580	100431	852	+	283	COG0495	J	leucine--tRNA ligase	leuS	ATGATATATTTTAAAAATCCTATATTTATAGAAAATAAAATAAAAAAAAGTATAAAAAATAATATAAAAGAAAAATTTTTTTGTTTACCTATGTTTCCTTATCCTAGTGGAAAACTACATTTGGGACATGTAAGAAATTACGTTTTAAGTGATATAATTTCAAGAGTAAAATTTTTAGAAAAAAAAAATGTATTACACCCAATAGCATGGGATTCTTTTGGATTACCTGCAGAAAATGCTTCAAAAAAAAATAATTTGTGTCCATTAAAATGGACAATTTCAAATATCAAAATAATGAGAAAACAATTTAAAAATTTAAGTATTTTTGTAAACAAAAATTCAGAATTTTTAACTTGTGATTTTAATTTTTATAAATGGGAGTTTTTTATACTAATACTT…	MIYFKNPIFIENKIKKSIKNNIKEKFFCLPMFPYPSGKLHLGHVRNYVLSDIISRVKFLEKKNVLHPIAWDSFGLPAENASKKNNLCPLKWTISNIKIMRKQFKNLSIFVNKNSEFLTCDFNFYKWEFFILILFLKNKLLYKNFEKVYWDKEEKCILSNEQINNNICWRSGIKPEKKKIFTWFINIKKYTKRLIFNLKKTKWSNKIKKTQKKWINIKLFFLRKINLLFLNISFYYINIKKIKKIKNKKIIYLIIKNNFYKKIFKKKIFFFDKINKKKKKNNIN	CRCM_1100	0.405789	0.39557	0.048194	0.738957	0.0652189	2.06812e-24
CRAM_1130	CDS	100811	101479	669	+	222	COG0495	J	class I tRNA ligase family protein		GTGTTAAATTTAATAAATCAAGGATTTATATTAAATAAAGTTTATTATAAAATAGTTAAAAATAAAAAAAAATTTTGTAAAAAACAAAATAAAGTTTTTTATTTAGGTTTAGAAAAAATGTCAAAATCAAAAAAAAATGGTATTAATCCATTAAAAATTATTTTTAAAAAAGGTTCAGATATATTAAGATTATTAATAATAACAAATAAACCAATAGAAAAAACTATAGATTGGAGTTTAGTTAACTTTAACTATATAGAAAAGTTTATATTAAAAATAAATAATTTTATAAATTTAAAAAATGTTTCATTTGAAAAAATAATAAATTTTAAAAATATAATTAATATTAAAAAAATACATAACATTATTTCTTGTATAAATAAAATTTTAATAAAAAAT…	MLNLINQGFILNKVYYKIVKNKKKFCKKQNKVFYLGLEKMSKSKKNGINPLKIIFKKGSDILRLLIITNKPIEKTIDWSLVNFNYIEKFILKINNFINLKNVSFEKIINFKNIINIKKIHNIISCINKILIKNNSIKQLEIIIFWLYPIIPNIAKIFWFKIGNKYPIEKFVYKNIFFLKFNLFYYKKFLKKINKINIRNFKKTFLYIKKIIISMDEISILLN	CRCM_1100	0.308623	0.285261	0.0980606	0.533518	0.1838	6.1557e-11
CRAM_1140	CDS	101463	102287	825	-	274	COG0074	C	succinate--CoA ligase subunit alpha	sucD	ATGTTAAAAAGTAAAATTTTGTCTTGTGGTATAACAGGTAGTTTTGGTTATTTTCATACAAATATTTCTATTAAGTATGGAACTAATTTTGTAAGTGGATTAAATTATAAAAAAAAAGGATTTTTAACTTTAAATCTTCCAGTTTTTTCTTCAACATTAAAATCTGTTAAAACAACAAAATGCAAAATTTCAATAATTTTTATTCCATCTATTTTTTGTAAAAATATAATAATTGAAAATATATTTTCAGGAATAAAAATTATAATTTGTATTTCTGAAAATATATTAATACATGATATGTTAAAAATAAAATTTTTTTGTCAAAAATATGGAATTCTATTTATAGGCCCTAATTCTCCAGGAATTATTATTCCATCTTTTAAAATAAGATTAGGGATA…	MLKSKILSCGITGSFGYFHTNISIKYGTNFVSGLNYKKKGFLTLNLPVFSSTLKSVKTTKCKISIIFIPSIFCKNIIIENIFSGIKIIICISENILIHDMLKIKFFCQKYGILFIGPNSPGIIIPSFKIRLGIYPTKYIKKGSLLIFSRSGTLTYEAIKISNKNKIGQSICIGIGGDLIFGFNIKKFFPYFVNFNITKNILIIGEIGSEIEISFLKYKKKKIFFYISGIFSPLEKTMGHAGAISSKLNDVLKKIKKVKKKFLVLNNLENINLIK	CRCM_1110	0.874548	0.883212	0.0555732	3.34147	0.0166314	4.90977e-50
CRAM_1145	CDS	102274	103320	1047	-	348	COG0045	C	succinate--CoA ligase subunit beta	sucC	ATGAATTTATATGAATATGAATCTAAAATTTTATTAAATAAATTTAGATTTTTGATCTTAAATTCTTATTTAGTAAATAATTTGTTTTTTTCAAAAAACAAAATATATAAAATCCAAGTACAATCAGGATATAGGAAGAAAAATAATGGTATTTTATTAATAAATAATATTAGAGATTGTTATATTTTTTTCAAGAAATGGAAGAATTTTTCTTTATTTAAAAAAAAAATTAAAAATTTTTTAATTGAAGAATTTATTTTTTTTGAAAAAGAAATATACATATCTTTTTTTTTTAATAAAAGTTCAATAAATTTTGTTTTATCTGAAAAAGGAGGTATAGAAATTGAAAATCAACTTTTTATTAACTTTTTAAAATTAAAAATAAACTATTTAATATTA…	MNLYEYESKILLNKFRFLILNSYLVNNLFFSKNKIYKIQVQSGYRKKNNGILLINNIRDCYIFFKKWKNFSLFKKKIKNFLIEEFIFFEKEIYISFFFNKSSINFVLSEKGGIEIENQLFINFLKLKINYLILSYSIFDYLSNCFFKNFLIKKIIKIIYNLYKLFLLKKIKLLEINPLVIKKKNIYFLDCKIILDKKNIINFSDKISNTLNINYIQLKGKICCIVNGAGLALSTLDNYNYYNQNCFNFLDLSGKITNKNLNTLFNFLITKKILLLFINIFGGIVSCKTILFSILNLMYFDFNFKIIIKLDGSFSNYSKKILIKFKNLIIIEEFQKCIKNSIILLNVKK	CRCM_1120	0.876791	0.862069	0.0777219	0.479929	0.161945	0.00107541
CRAM_1150	CDS	103307	104284	978	-	325	COG0008	J	glutamate--tRNA ligase	gltX	ATGTATAATTTTAGAATAGCTATTACACCGAGTGGTGTTCCTCATTTAGGAAATAATTTTATTTTTTTAATAAATTATATTTTAAAAAATAAAATTTTAGGAAATATATTTTTAAGATTTGATGATACTAATCAAAAAAAAAATAAAATTATAAACAAATTTTTTATTATAAAAAATTTAAAAAAAAATGGTATTTTTTTAAAAAAAATTATAAAACAAACAAACTTTATTAATATATATATAAAAAAAAAAATAATTAATAAAAAAACTTGTTTTAAAAAGGTATTTATTAATAATAAAATTAAAAACAAAAATATATCTTATTCTATAATAAACATAATTAACAATTGTAAAATTTTTTTTTTTGATAATAATTTTAAATTTTTGAAATATAAAATA…	MYNFRIAITPSGVPHLGNNFIFLINYILKNKILGNIFLRFDDTNQKKNKIINKFFIIKNLKKNGIFLKKIIKQTNFINIYIKKKIINKKTCFKKVFINNKIKNKNISYSIINIINNCKIFFFDNNFKFLKYKINFYLFPFIRKNFVPIYNYSSLIDDYYQSVFIILRGKEWLNQIPFQLSLMKKFKLKFQFYHIPNIINLNNKKLSKRNIKKYNFYNIFIFLKKIKKIFNNNKDFKFISLDKRKKKFTKINNFIMINLLYFIKSLNLESFSTFLKCKILYLKDLEFKIDFSNLNFFKKIFENLSNLDLNNKISLIIKSIKNHEFI	CRCM_1130	0.869301	0.787692	0.101822	0.507954	0.200454	1.15862e-13
CRAM_t0190	tRNA	104302	104374	73	-	-			tRNA-Met		GGGTTTATAACTCAATGGTTAGAGTATAGGACTCATAATCCTCTAGTTGTAGGTTCAAGTCCTACTAAACCCA		CRCM_t0190	1	-	-	-	-	-
CRAM_1160	CDS	104455	105741	1287	+	428	COG0143	J	methionine--tRNA ligase	metG	ATGCTTGTTACAATTGCAATGCCTTATATAAATGGAATAATTCATATTGGTCATGTTTATGAATTATACATTTCAAATATTTATTATAATATAATAAAAAAATATTCAAAAAATAAAATTTACACAGGATTAGATTGTCATGGATTAATTAAAAAAAATAATATTTTAAAATTAGAATTTTTTAATAAAAAAAAAATTAAATATTTTAATTTAAAAATGTTTCAAAGAAAAACTAATACTTTTATTAATAAAAGAATAACAAATTGGATTTTTATTATTTTAAATGATAAAAATAAATTTTTTGGTAAATCTTCTTTTAGATTTTATAATTATAAAAAAAATTTTTTTATTCCTGATAAATATATAAAAATTATTTGTAAAAAATGCAATTTTGAAATG…	MLVTIAMPYINGIIHIGHVYELYISNIYYNIIKKYSKNKIYTGLDCHGLIKKNNILKLEFFNKKKIKYFNLKMFQRKTNTFINKRITNWIFIILNDKNKFFGKSSFRFYNYKKNFFIPDKYIKIICKKCNFEMENFFCINCKTNNNFIFKINKFKYICIKKNNNIFFKNYVYKDWDISRNGFYNGFKITSKKNTYFYVWFDALISYISNNIFFLKKNIYTKNIIQFFGKDIIYFHNIFNVILKFLKLKKTIFFIHGFIKCKDKISKSENKKISIINKNLLNFYFLVNIKNENNDINYNVELIKLIYKKIFLNKIINLYFRIRKIFENFDNKIIDFFFLKNNNIFFYAFKKNNFSFIIKKKIFNIFKINKIIDLNKFWMKKNVFLIHFYISKILFFYIKK…	CRCM_1140	0.865741	0.764019	0.10739	0.914968	0.11737	5.76937e-23
CRAM_1165	CDS	105738	105923	186	+	61			hypothetical protein		ATGAAAATAAAAAACTTCATTTTATATAATGAGAAAAAAAAAATACATAATTGTATAAATTGCAATTTTTGCATAATTTTTTGCCCAAAAAATAAAATTTTTAAAAAAAAAAAAAAAATTTTTTTTAAAAAATGTAATTTTTGTATTTATTGTAAAATAAATTGTAAAAATAATTGTATTAAATAA	MKIKNFILYNEKKKIHNCINCNFCIIFCPKNKIFKKKKKIFFKKCNFCIYCKINCKNNCIK	-	-	-	-	-	-	-
CRAM_1170	CDS	105916	107091	1176	-	391	COG0137	E	argininosuccinate synthase	argG	ATGCTAAAAAAAAAAATTGTATTAGCTTATTCTGGAGGGTTAGATACATCTGTAATTGTAAAATGGTTACAGGAAAAAAAATTTGAAGTAATAACTTTTACAGCAGATATTGGACAAGGAAATGAAATAATTTTTGCTAAAAATAAAGCAAAAAAATTAAACGTTTCAAGAATATATATAAAAAATTTAAAAAATGAATTTATTAAAAATTATATATTTCCATATCTAAGATCTAGTTCAGAATATGAAAACTTTTATTTGTTAGGAACAGCATTAGCAAGACCTTTAATAGTAAAAGAATTAATGAAAATTTCTTTTTATGAAAAAACAAATTTTGTTTCTCACGGAGCAACAGGTAAAGGGAATGATCAAATCAGATTTGAACTAGGATTTAAATAT…	MLKKKIVLAYSGGLDTSVIVKWLQEKKFEVITFTADIGQGNEIIFAKNKAKKLNVSRIYIKNLKNEFIKNYIFPYLRSSSEYENFYLLGTALARPLIVKELMKISFYEKTNFVSHGATGKGNDQIRFELGFKYFNPKINIIAPWRIWEINTRDKLLNFCLKNNIKINKKTKKFSIDKNLFHNSYEGGDLENLFFEPNENMWENTVSNQISIDYPIYLSLTFKNGDLIKINNHCYNNETLLLKLNKIGSISGIGRIDIIENRFIGIKSRGCYETPGATIIMFARKHLEDLVLDKEIFYLKKTISLKYSSLIYNGFWWSPERIMLQNIIDYTQKYVNGIIKLKVYKGTINIVSRYSYNSLYNQKNSSFNQVSEKFSQIDSSGFININSLRLII	CRCM_1150	0.920068	0.938619	0.0252575	1.54226	0.0163769	1.64856e-60
CRAM_t0200	tRNA	107127	107197	71	+	-			tRNA-Cys		GACCAAATAACATATTGGTTATGTAGTGGGTTGCAAACCCATATAAGCTGGTTCGATTCCAGTTTTGGTTT		CRCM_t0200	1	-	-	-	-	-
CRAM_t0210	tRNA	107199	107282	84	+	-			tRNA-Leu		TGCCCATATGGCGAAATGGTAGACGCAAGGGACTTAAAATCCCTGGTTTAATAAACGTGTCAGTTCAAGTCTGACTTTGGGTAA		CRCM_t0210	0.97619	-	-	-	-	-
CRAM_1180	CDS	107263	108036	774	-	257	COG0329	E	4-hydroxy-tetrahydrodipicolinate synthase	dapA	ATGTTAAGTATTGTAGCTTTAATTACACCATATAAAAAAAACGGAAAAATTAATTGGTTAAATTTAAATTTTTTAATAAATTTTCACATTTTAAATAAAACAAATGCAATATTATTGTTAGGTACTACAGGAGAATCTCATAATTTTTTTCTTTTAAATTTTATAAATTTATTATTTTTTATAAAAAAGTATAAAATAAAATTTATTTTTAATATATTTGACATTAATATTAAATTAATTTTTTATAAATTATTTCTTTTAAAAAAAAATAATATTTTTTTTGTTTTAATTTCTTTAGCAAAATTTATATTACCGAACAATATTAGTATATATAAATATTTTAAAATTTTAAATAAAATTGGAATAAAAATTATATTTTATAACATTCCTAAAAGAAAT…	MLSIVALITPYKKNGKINWLNLNFLINFHILNKTNAILLLGTTGESHNFFLLNFINLLFFIKKYKIKFIFNIFDINIKLIFYKLFLLKKNNIFFVLISLAKFILPNNISIYKYFKILNKIGIKIIFYNIPKRNAKYLNQSIFNKIIKKKFFVYIKNSFNNVKYNLIFKKKKVLIFSGEDKNLLFFSFYFGTISVYNNLFPKTFSYLNKKNICFFKKNNFDINPVLIKIFLLKIFLIKGIFNALLFGITSIFFTQSQT	CRCM_1160	0.857322	0.777358	0.0963401	1.02464	0.0940232	4.79535e-19
CRAM_t0220	tRNA	108069	108142	74	-	-			tRNA-Lys		GGGTTGTTAGCTCAGACTGGTAGAGCACTTGGCTTTTAACCAATTGGTCATAGGTTCAAATCCTATACAACTCA		CRCM_t0220	1	-	-	-	-	-
CRAM_1190	CDS	108425	109825	1401	+	466	COG0579	C	malate:quinone oxidoreductase	mqo	ATGTCATTTAATATAGCGATAATTGGTGCTGGTGTAGTAAGTGCTATAACAAATTTTATGATGTTTTTAATTAACAAAAAAAATAGAATTGTTGTTTTTGAATTAAATAAAAAAATTGCTATAGAAAACTCAAAAGCTATGAATAATGCAGGTACGGGACATGCGGGAATGTGTGAAAATAATTATGTTAGAGTTATAAAAGATGATTTTTTTGTAAAAAAAAGTATAAGAATATATTGTAAATTTAATTTAACAAAAAATTTTTTTTCTTGGATAAAATTTATGAATTTTTTTGATTTTAAAAGAGTATTAACTAGAACACCTCATGTATCATTTTTTTTTAAAAAAAAAAATGCAAAGTTAAAAAAAATTGTTAATAAACTTAGATTTTTTAATAAG…	MSFNIAIIGAGVVSAITNFMMFLINKKNRIVVFELNKKIAIENSKAMNNAGTGHAGMCENNYVRVIKDDFFVKKSIRIYCKFNLTKNFFSWIKFMNFFDFKRVLTRTPHVSFFFKKKNAKLKKIVNKLRFFNKSIKFTNNIYVLNKIFPLLIKKKKIKKNHSISYYKNGFDINYQFLSKKIFSFLTKKKFINLYLSYKVIKIKKVNNSFLIKIFKNKYLEILVDFVFVCAGGSTLNLLKRFDKDISRKYFELPIDGSWLINEDKDTVLKHNLKVYSETIKGNPPMSIPHLDVRTIFKEKKILFGPFAGLTFKVLVNTNKTIFGNLNIGFIFKAVFFTMQNRSIINYLFKENFKTKRRKQYEIFNFTKILGKTYSKKAGKRLQILKKNKNSLKLNFGTKL…	CRCM_1180	0.853676	0.785408	0.107439	1.12041	0.0958925	1.86195e-36
CRAM_t0230	tRNA	109790	109864	75	-	-			tRNA-Arg		TGTATTTGTAACTCATCGGATAGAGTTTTTGATTACGAATCAAAAAGAAAAAGGTTCAATTCCTTTCAAATATAG		CRCM_t0230	0.986667	-	-	-	-	-
CRAM_t0240	tRNA	109874	109957	84	-	-			tRNA-Ser		GGAGAAATGGTCGAGCGGCTTAAGACACTCCTCTGCTAAAGGAGTATATTTTTTATATCGTAGGTTCGAATCCTACTTTCTCTA		CRCM_t0240	0.952381	-	-	-	-	-
CRAM_1200	CDS	109935	111182	1248	-	415	COG0527	E	aspartate kinase	lysC	ATGATAATAATACAAAAATTTGGTGGAACTTCTATTGGATCAAAGCAGAGAATTAAATTTTTAAAAAATATTATAAAAAAATATAAAAATTTAAAAATTAAAACTGTAATGATTTTATCTGCTATGAGTGGAGAAACATCAAAAATGGTTTTTTTAGCAAGATATTTTTTTTATAAAAAAATAAAAGAATTAGATTGTTTATTATGTGTAGGAGAGCAAGTAAGTGTTTCTTTATTTAGTATACTATTAAATAGTATTAATATTGATGCAAAACCTTTAACAAGTGTTCAGATTGGGTTATTAACAAATAACGATTATAATAATGCTAGAATTATTTGCATTAAAAACTTTTTATTAATAATTAAAAATTTAAGAAAAAATAAAATTCCTGTTTTAGCT…	MIIIQKFGGTSIGSKQRIKFLKNIIKKYKNLKIKTVMILSAMSGETSKMVFLARYFFYKKIKELDCLLCVGEQVSVSLFSILLNSINIDAKPLTSVQIGLLTNNDYNNARIICIKNFLLIIKNLRKNKIPVLAGFQGVTKSGNFTTLGRGGSDTTAVVIALYLKAKECQIYSDVESVFFSDPRICKNVKMEFASFETMLELSSLGSKVLFVRCVEIARKYNVNIRVLSSFLKNKGTLISNKKYFSNSMERVLISGITHSNNEAKITVKNVPNTYGISSKILGPLISNNINIDMVVHNSIIGEKKTNFTFLIENKFIKKTIYLISRHILLKIGGRIEFERSITKISVVGIGLRTHNNVLDKVLFCTSKLRINIILISTSETKISILIKDKNTIFIIRELY…	CRCM_1190	0.892714	0.913253	0.0379621	2.24245	0.0169288	1.09792e-77
CRAM_1210	CDS	111179	112171	993	-	330	COG0013	J	alanine--tRNA ligase-related protein	alaS	ATGTTTAATTTCTTAAAATACTTTAATTTATATAATTTTTTAGTTATTGGGACTCAAAATATTATTTCTGATTCAAAAAGTTTATTATTTAATAATTCTGGTTTTTCATCTATTAAAAATTTAATTTTAAAACTTAAAAAAATTTATTTTTCAACATATCAATATTGCATAAGATTAAAAGGAATTTTTAATGATTTAAAATATAATAATGATGGAATCCATCAAACTTCTTTTATTATGTTAGGAGTTTTTTTAAAAAATGAAAATAATTTTAAACTAATAAATTTATCTTTAAAATATTTATTTTTTATAAAAAAAATAAAAAAAAATAAAGTATTTTTTACAGTTAATATACTTGATTATAATAATATATTAATTTTACTTATAAGTAAAATTAAT…	MFNFLKYFNLYNFLVIGTQNIISDSKSLLFNNSGFSSIKNLILKLKKIYFSTYQYCIRLKGIFNDLKYNNDGIHQTSFIMLGVFLKNENNFKLINLSLKYLFFIKKIKKNKVFFTVNILDYNNILILLISKINIKKIIFTKKNIWKINIDGYLGYCIEIYIYKKKKLLEIWNFVDIKFIKIKNKIFKLKNNIIDSGLGYDRICNFKKKNLRLNDICNTIYLIKNNINQNFTKNHNFILNKLIKIIIKVILKKKINILKIFKYFFKIKKKIYYKNKVLEFIKFILKKEHLFFLNIKKNLISKINIKKIKFIHETYGLPYNYIYEIIKNIYK	CRCM_1200	0.724068	0.709091	0.0477333	1.05608	0.0451986	6.94281e-26
CRAM_1220	CDS	112156	113046	891	-	296	COG0468	L	recombinase RecA	recA	ATGAATATAGATCATATAAAAAAAATAGAATGTTTATCTACTGGTTCTTTAAACTTAGATAATATTTTAGGAATAGGAGGACTACCTTACGGTAGGATTGTTGAAATATTTGGACAAGAATCTTCTGGAAAAACAACATTATCATTTTCTATTATAAAAGAAGCTCAAAAAGTAGGAGATATATGTGCTTATATTGATGTTGAACATTGTATTGATATTAATTATTTAGAAAATTTAGGAATAAATATAAAAAAATTGTTGATATTTCAACCTAATAATGGTGAAAGTGTTTTTGAAATTTGTTTTAAATTAATTAATACAAAAATAGTAAATATTATTATTATTGACTCTATAGCAGCTATTATTTCACAAAATGAAATTAATTTTTCTGATAATTAT…	MNIDHIKKIECLSTGSLNLDNILGIGGLPYGRIVEIFGQESSGKTTLSFSIIKEAQKVGDICAYIDVEHCIDINYLENLGINIKKLLIFQPNNGESVFEICFKLINTKIVNIIIIDSIAAIISQNEINFSDNYIGSHARLISKGLKKLISIVRKNNVLLLLINQVRTKITNFFSKEISTGGNAVKFYSSIRIELKKIGFLKNGNNIIGQEIKISILKNKLSKPYRETKIQIIFGYGIYKINEIFNLSIKFKIFKKEKTKYIFNNIYFDKKEIIKKLLLEKDFYKNIENLIKKCLIS	CRCM_1210	0.900447	0.905405	0.0405037	1.53605	0.0263688	2.58188e-45
CRAM_1230	CDS	113032	114891	1860	+	619	COG0525	J	valine--tRNA ligase	valS	ATGATCTATATTCATAATTTTTGTAAAAAAAAAATATTTAAAATTGTTTTACCACCACCAAATATTACAGGTGAAATGCATATTGGTCATTTTTTTCAATATTTTATTATTGATTTAATAATAAAATTTAAAATTTTACAAAATTATAAAATAATTTATATCTTTGGTTTTGATCATGCTGGAATTTCAGCATTTTTAAAATTTAAAAAAAAAAAATATTTAAATAATCAAAAAAATTTTTTAAAAAAAAAATATTTTTATCAATTAAAATATATAAATTTTTATATAATTAATAAAAAAATTGAATTTACAATAAATAAAAATTATAAAAATATTATTATTAATAATTTTTTAATTTTTTATAAAAAAAATTTTATTTTTATAAAAAAACAACATGTA…	MIYIHNFCKKKIFKIVLPPPNITGEMHIGHFFQYFIIDLIIKFKILQNYKIIYIFGFDHAGISAFLKFKKKKYLNNQKNFLKKKYFYQLKYINFYIINKKIEFTINKNYKNIIINNFLIFYKKNFIFIKKQHVNYFKNEIVSDSEIYKKIFFKNMYFLKYKKNNFYIISKTSNLKSIIFNTFLYHNYFKKKFFFLLTPFKTKITFITNNLKLNYNTLKLSPNINNYDYLICFKNKQKIIIKNKTYVYYKLLNNYFIRTKKKIFFYISSKKKIFYFLKKNNYIISIKKYNSHKKLKKRFLIKNKLFDQWFFKIKKLINLKKILKKIIIVPKKYKKIFYIWVKNINNWCISRNIIWGTKIPIYLDYEKNIYLYKNNRFLKFFSIKEVFDTWYNSSFWIFFN…	CRCM_1220	0.861996	0.785484	0.103198	0.619629	0.166548	4.57829e-29
CRAM_1240	CDS	114872	115405	534	+	177	COG0450	O	peroxiredoxin	ahpC	ATGTTAAATACAAGAATTAAACCTTTTAAAACTATTTCTTATTATAAAAACAAATTTTATGAAATAAAAGAAAAAAATTTATTAAATAAATGGAGTGTTTTTTTTTTTTTCCCATTTTCTTTTTCTTTTATTTGTCCAACTGAATTAAAAGATATTTCTAATAATATCTTAAATTTTAAAAAAAATAATACAGAGATATTCGCTCTATCAACTGATAGTCATTATACACATAAAAAATGGATTCAAACTGAAATGAAATTTATAAATTTTCCATTTATATCAGATTTTAACCATAAAATATCAAAAAATTTTAACGTTTTAAATAAAAAAGATGGAAATTGTTTAAGAGCAACGATAATAATTGATCCTAATTTAATTATTAAATGTATAGATATAGTT…	MLNTRIKPFKTISYYKNKFYEIKEKNLLNKWSVFFFFPFSFSFICPTELKDISNNILNFKKNNTEIFALSTDSHYTHKKWIQTEMKFINFPFISDFNHKISKNFNVLNKKDGNCLRATIIIDPNLIIKCIDIVDINIGRSVVEIEKKIKMLNFVNLNENKVCPYTWNIDSKPIDINL	CRCM_1230	0.884544	0.836158	0.0722598	0.98441	0.0734042	1.64012e-17
CRAM_1250	CDS	115395	116300	906	-	301	COG0176	G	transaldolase	talA	ATGAATTTATTATACTTTTTAAAAAAAAATACTAAAATATCAATAGATAGTGCTGATATAAATTTAATTAAAAAATATAGTTTTGATTCATTAACTAGTAATCCAAGTTTAATATTAAATGCTTTATTAAACAAATCTTATAATTCTATTTTAAAAAGTTTTTTTTTAAACTTTAATAAAAAAAATTTATTAGATTCAGATTCAAATATTAGTTTTTATGATAAATTATTAGTATTTATTGCTTGCAATTTGATAAAATTTGTTAATGATAAAATTTCTATTGAAATTCCAGCAAGAATTTCATATGATTACAATAAAATTATTATTTATTCTAAAAAAATAATTTTTCTATGTAATTCATTTGGAATAAATAAAGACAGAATTTTAATAAAAATACCA…	MNLLYFLKKNTKISIDSADINLIKKYSFDSLTSNPSLILNALLNKSYNSILKSFFLNFNKKNLLDSDSNISFYDKLLVFIACNLIKFVNDKISIEIPARISYDYNKIIIYSKKIIFLCNSFGINKDRILIKIPGTDSGIKAAGKLKLFGIESNITLIFDINQVKKCFENGIYIISPFVGRISDSLNCFFDSGVNFVKNIYHYKKSFNFKTKIMAASFRNLNQIINLSFCDYITISPIFFEKLINKKNDFNILIKKENNINFNLSYLNLISSKLLLNGIIQFEKDHNKLINLLSFLINNIIN	CRCM_1240	0.883388	0.863787	0.0595069	1.29859	0.0458241	1.40587e-35
CRAM_r0005	rRNA	116355	116465	111	-	-			5S ribosomal RNA		TCTAATTATTATAGCGAAATAGGAAACACATGATCTCATTCCGAACTCAATTGTGAAACTATTTTTGCGCTTATGGTAGCATTTATATGTGAGAGTAAGAAATAATTAGAT		-	-	-	-	-	-	-
CRAM_r0010	rRNA	116485	119273	2789	-	-			23S ribosomal RNA		TATAAAAATTTTAAATGTATATAATGGATGTCTTGGTAACTATAGGCGATGACAGACGCTAAAATGCGATAATCTTATTAAGGTATCTTAATGGGGTAACCCACTAATGTAATTAGTGTTTTTTAAAAAAAACGCAAACTGGATGAACTGAAACATCTAAGTAATCCAAGGAAAAGAAATCAAATGAGATTCCCATAGTAGTGGCGAACGAAATGGGATAAGCCCAAAAAAAAGAATAAAAAAAAAAATATAATTTTGAATAATTAACAAAAAAAGTAAAAGTCTTTTTTTTTAATTATTATTCTTTTATTATGAGTATGTTTAGACACGTGTAATCTTAACAGAATAAAGGGGGCCCATCCTCTAAGGCTAAATACTAATAGTTAACCGATAGTGAAC…		CRCM_r0010	0.957782	-	-	-	-	-
CRAM_r0020	rRNA	119315	120856	1542	-	-			16S ribosomal RNA		GTTTTTATGAGTTTGATCATAGCTCAGATTAAACGCTGGTGACAAGCCTAACACATGCAAGTTGTGCGAATTTTTTTAATTAAAAATTAGCAGCGAACGGGTGAGTAATATGCAAGAATCTGCCTTTTAGTATTGAAAAGTATATAGAAATGTATAGTAATCCAATATATATCCTAATGGATAAAGAATGGGAAAGCCATTTGCTAATAGAAGAGCTTGTATCGAATTAGTTAGTTGTTAAAGTAAAGGTTTAACAAGACTATGATTCGTAGTTGATCTTAGAGGATGAACAACCACATTGGGACTGAGACACGGCCCAAACTTTCAAGGAAGGCAGCAGTGGGGAATATTGGACAATGAGCGAAAGCTTGATCCAGCTATGTCGCGTGTGTGAAGAAG…		CRCM_r0020	0.959819	-	-	-	-	-
CRAM_1260	CDS	120930	121811	882	-	293	COG0180	J	tryptophan--tRNA ligase	trpS	ATGATTTTACTTGGTATTAATTCAAGTGGTATTATTCACTTTGGAAATTATTTAAGTATAATAAAACCAGTATATAAATATAATTTAAAAAAAATTTTTTTAGCAGATTTACATTGTGTTTCTAAAAATATATGTTTTTTAAATATATTAAAAAATAAAATTATAACAATATTTACATTTCTAAGTTTTTTTAAAAACATATATTTTTATCAATCTTTTAATATTAATATTTTAAAAGTGTTTTGGTTGATACTATGTTTTTATAATAAAAATAAAATAAAATTTTTTCATTTATTAAATAAAAATTTTTTTTTTTCTTTAGGTAAAATATGTTATCCTCTTTTGATGTCTTCAGACATTATAAATAATAATAATAAATTTGTTTTTTTAGGAATTGAT…	MILLGINSSGIIHFGNYLSIIKPVYKYNLKKIFLADLHCVSKNICFLNILKNKIITIFTFLSFFKNIYFYQSFNINILKVFWLILCFYNKNKIKFFHLLNKNFFFSLGKICYPLLMSSDIINNNNKFVFLGIDQIQHIEIYKKIKTKINYFLNIKLIKNCNFIINNKILYSFDKKKMSKSNKNDLFLFSNKKEIEFFLKKFKNTRKKKKSILNFSLNVINNNYIINFFFKNNNNIFIKKIKDLIYYKFLPFKKKFIFFIKNTYNYIKKINIFNNFSKNIINNNCKTIFDKLNL	CRCM_1250	0.875986	0.846416	0.0733145	0.761782	0.0962408	5.47261e-24
CRAM_1270	CDS	121808	121954	147	-	48	COG0267	J	50S ribosomal protein L33	rpmG	ATGTATATTTTAATTAAATTAAAAAGTACTAAAAGTTGGTTTTTTTACACTAAAAAAAAAAATAAAAAAAGTATTAAAAAAATTAAATTATTAAAATTTGATCCTATAATAAAAAAAAGAGTTTTATTTATTGAAGAAAAAATATGA	MYILIKLKSTKSWFFYTKKKNKKSIKKIKLLKFDPIIKKRVLFIEEKI	CRCM_1260	0.891892	0.8125	0.102145	0.425567	0.240021	0.0199039
CRAM_1280	CDS	121942	122130	189	-	62	COG0227	J	50S ribosomal protein L28	rpmB	ATGTCTAATATTTGTATTTTAACAAAAAAAAAAAAAAAATCAGAATATAAAGTTTCTCATTCAAATATAAAAAGTAAATGTTTTAAATATATAAACTTTAAGAAGCAAAAAATTTGGATCAATAATAATTTTAAAATTTTCAAAATATCTACTAAATCTTTAAAAATAATAAAAAAATGTATATTTTAA	MSNICILTKKKKKSEYKVSHSNIKSKCFKYINFKKQKIWINNNFKIFKISTKSLKIIKKCIF	CRCM_1270	0.863874	0.758065	0.122529	0.446597	0.274361	0.00890321
CRAM_1290	CDS	122123	122476	354	-	117			hypothetical protein		ATGAAAAACAATAATTTATTAAACTTAAATTATTATATTTTTAAAAAAAAAATGTTTTTAAACAAAATTATACATAATAATTTTAAAAAAATTAATTTTTATTGCGAAATAAAAATTATTGATTATTACAATAGTTTAAAAAAAACATTAAATTATTTTAATCCTTTTTACGGTATAAAAGTTAATACATTGTTAGAAAAAATGAAAAAAAAAATTTTTACTAAAAAAGAATTTTTAAGAGAAATTACTCTTTATAGAAGTTATAAGGAATATATAATTCCTTACAAAGATTTAACTTATATATTTAATTTATCTATTGAAAAATTAAGAACTATATTTAAAAAAAATGTCTAA	MKNNNLLNLNYYIFKKKMFLNKIIHNNFKKINFYCEIKIIDYYNSLKKTLNYFNPFYGIKVNTLLEKMKKKIFTKKEFLREITLYRSYKEYIIPYKDLTYIFNLSIEKLRTIFKKNV	CRCM_1280	0.829132	0.735043	0.128562	0.826698	0.155513	8.90918e-08
CRAM_1300	CDS	122473	123612	1140	-	379	COG1190	J	lysine--tRNA ligase	lysS	ATGATAATAAATTTTAAAAATTACAAAATAATTTATGGTAAAATCACAAGAGTTAAAAATCCTTTTTTAGAAATAAGAGATTACTCAGGTAAAATACAAATATATAGTAAAAAAAAGTTTCGTATTGGGGATATAGTAGTAGTATACGGAAAAATAAAAAAAACAAAAAAAAAAATTCTATACCTATTACCTTTTTATATTAAATTAATAGTTAAAAATATAAAAAATTTAAGTGAAGTTACGTTTTTAAAAAAAAATTTTTGTGTTTTTAATTTTTTAATTAATTATTTTAAAAAATTTATGTTTATTTTTGCTAATTCAAGTAATTTTTGTAAAAACAAATCTAGTTCTAATGCAAATATATTTAAGACTTATAGTTTTTGTAAAAAAAAATTTTTT…	MIINFKNYKIIYGKITRVKNPFLEIRDYSGKIQIYSKKKFRIGDIVVVYGKIKKTKKKILYLLPFYIKLIVKNIKNLSEVTFLKKNFCVFNFLINYFKKFMFIFANSSNFCKNKSSSNANIFKTYSFCKKKFFYLKISPEFYIKRILSNNYNRIFDITKCYRNEGCSNIHFFEFNMIEYYSSDINFKNSIFFLEKMIKNLFLSMNKFYLEIYKLKFFNNIFFKKRLLVEIILIYFKKRNFFFKKKFIFIFSILKSINSIKDFSLSSIFFKIFDEKIKKKIYFPFFLIFFPRKNSPLTRIFNLNINFLKRFELYISNVEIANGFEELNDYYIQKKNLSKKNKDFLLRLKNCLSYITGVGIGIDRLCMILYKVKHIKKILL	CRCM_1290	0.89869	0.873351	0.0592858	0.870695	0.0680902	6.82181e-36
CRAM_1310	CDS	123609	124406	798	-	265	COG1186	J	peptide chain release factor 2	prfB	ATGTATAATGATTTAGTTAAAAATAATTACATAAAAAATATTTTTAAAAACTTTTTGATTTATAATGAAAAAGATTTTTTAAATAGTAAATTTAATATCTTAAAATTAAAAAATTATGATAAACTTAATTGTTATATAGAAATATTTCCTGATGCAGGTGGAATAGAAACACAACAATTAGTTAAAATTTTTGCTGATTTTTATATTAAATGGTTACAAAAAAATTTATTTAATGTTATTTTAATATATAAAGATATTGGAGAATATGGTTATAAAAAAATTTTAATTTATTTAGATAATTTATTTTCTTTTTTTTTATTAAAAAACGAATCTGGAATTCATAGAATTATAAGAAAAAATCCTTTATTAAGAAGTAATAAAATACAAACTTCTTATTTA…	MYNDLVKNNYIKNIFKNFLIYNEKDFLNSKFNILKLKNYDKLNCYIEIFPDAGGIETQQLVKIFADFYIKWLQKNLFNVILIYKDIGEYGYKKILIYLDNLFSFFLLKNESGIHRIIRKNPLLRSNKIQTSYLNIKIIPELSIIDENLNKKEILIETFKSKGSGGQHVNNTNSAVRITHIPTNIVVSCQSERSQIKNKINALKILNYKILVKKKNDVKRIINSFNIEKKYIKTYYFDNNLIIDHNKNKKYNLSDYFKLNIDFLSL	CRCM_1300	0.876084	0.827715	0.0716751	1.30011	0.0551298	2.5269e-27
CRAM_1320	CDS	124399	125703	1305	-	434	COG0498	E	threonine synthase	thrC	ATGTATTACAATAGTATAAATAATAAATTAAATATTAAGAAATTTTCAAATATATTTTTATCAAATATTTCTAAAAATAAAACTTTATTTTTTCCATTTAAAATACCAAAAATTAGAAATAAACATTTAAATTATTTAAAAAATTTAAATTATTTAGATTTTTCTTTTGAGATTTCAAAATTATTTTTAAATAATATTTATGAAGAAGATTTATATAATATTCTTTATGATAGTTATAATATGAAAGAAATTATTAAATTAGAATATTTATTTAATGATAATTATTTATTAAATTTAAATAATGGACCAACTTTAACTTTTAAAGATATAGCTATGTTACCTTTATCAAGATTATTAAATTTTTTTTCTTTAAAAGACAAAAAAAAATATCTTATTTTT…	MYYNSINNKLNIKKFSNIFLSNISKNKTLFFPFKIPKIRNKHLNYLKNLNYLDFSFEISKLFLNNIYEEDLYNILYDSYNMKEIIKLEYLFNDNYLLNLNNGPTLTFKDIAMLPLSRLLNFFSLKDKKKYLIFCATSGDTGSSANNSFKDVKNSKIFTFYPFNMISNIQRKQITTLRSKNIFNYSIIGNFDTSQYFVKKIFENINSENNVSLISVNSINWFRIVMQLTYYCYISIKNFNYKNVNFIIPSGNFGNALSAFLAKKMGFPIGKIIPCTNDNFYLDNYIKNNKIENLTLKKTICPSIDISIPSNFSRLINKNFFIKKNINNINNNIYSDKIHNKYIINAIEYFYQQHNKIYDPHTITALSSLFKENSKNQVAVSTSYPIKFIFSIKKIIPNIK…	CRCM_1310	0.89671	0.847926	0.0662992	0.900343	0.0736377	4.50008e-34
CRAM_1330	CDS	125703	126833	1131	-	376	COG0460	E	homoserine dehydrogenase	thrA	ATGAATTTTTTAATTTTTGGTTTAGGTAATGTAGGTAGTAATTTTTATAATAGTTTTAAAAATAAAAATAATTTTATTACGTTTTCAAAAAATAATAGATTTAAATGTTTATTAATAAATAATAGAAATAACTATGTTTCATTATTTAAAAAAAATAGTTTATTTATAGAATTAATTGGTAATGTAAACACTACAATAGAAATTGTTTTAAATTCTATTAAAAAAAAAAGTAATTTTATCTCAGCAAATAAAGATTTAATTTCAAAATATGTATTTTTTTTAAATTTTTTATTTAAAAAAAATAAGATTAAAACTTATTATGAAGCATCAGTTTGCGGTGTATTACCTATAATAAATTTATTAGATAATTTTTATTTTAAAGATAAAATATTTTATTTA…	MNFLIFGLGNVGSNFYNSFKNKNNFITFSKNNRFKCLLINNRNNYVSLFKKNSLFIELIGNVNTTIEIVLNSIKKKSNFISANKDLISKYVFFLNFLFKKNKIKTYYEASVCGVLPIINLLDNFYFKDKIFYLFGILNGTCNYILSNIKSLNFSKLINLSIKKGIAEKHYFNDIFGIDTVYKTSIIISKINNYNIFYYNIYLESIFNLNNYIRKIFYYKKFISYFYNLNNYIFLNISLFLLKNNLIKNINNSYNFILINSFNSKKTFISSTGAGGLPTSYSVITNFYQSFEKKIFFNKNCIKKKNIINKNLFCINYLLKMNFNYNIFFFLFDLKIKFLKLFYRKKILIKLKKTYYKKILFFLYFFKNEKYFINKIL	CRCM_1320	0.882509	0.843085	0.0752002	0.597849	0.125785	2.86364e-25
CRAM_1340	CDS	126836	127030	195	-	64			hypothetical protein		ATGGAATATATTAAAAAAAAAGATAGCGTTATTATTACATATTTAGTAAATAATAAAATTAATGTTTTTGTTGGTAAAGTAAAAAAAATAAAAAAAATTACTTTTCATATTGTAAAAAAAAATCAAGAGGTTATAATTAAGAAAACATTTTTTTTAAAAAACCCAAATTTTATTTCATTAAAAATAAATCAATAA	MEYIKKKDSVIITYLVNNKINVFVGKVKKIKKITFHIVKKNQEVIIKKTFFLKNPNFISLKINQ	CRCM_1330	0.849246	0.75	0.110534	0.920907	0.120027	1.91378e-05
CRAM_1350	CDS	127017	127214	198	-	65			hypothetical protein		ATGAAATTATTAAGTAAATGTTTATTATTGAATAATTATTTAGTATATAATTTTACTAAATATAATTTTTTTTTTATTATTTTAAATTTTAATTTTAAATATTTTGTATTTAAAAAAAAAATTTTTTTTAAAAAAAAAATGATTTTTTTATCAAAAATTAATTTCAAAAAAAAAATAAATTTATATGGAATATATTAA	MKLLSKCLLLNNYLVYNFTKYNFFFIILNFNFKYFVFKKKIFFKKKMIFLSKINFKKKINLYGIY	-	-	-	-	-	-	-
CRAM_1360	CDS	127211	127432	222	-	73	COG0228	J	30S ribosomal protein S16	rpsP	ATGGTTGTAATCAGATTATCTAGTAAAAAAAAAAATTTTTATTATATAAATGCTATGTATAAGAAAAAATCTGTAAATGGAAAAATAATTAAAAGAATAGGATATTATAATCCTTTAATTAATTATGGAAAAAGTTTTTTTATAAATTATAAAATATTATTTTTTTTTATCAAAAATGGTGCTAAAATAAGTAAAAGATTGTATTCAATTTTTAAAATATGA	MVVIRLSSKKKNFYYINAMYKKKSVNGKIIKRIGYYNPLINYGKSFFINYKILFFFIKNGAKISKRLYSIFKI	CRCM_1340	0.887387	0.863014	0.0694575	0.608909	0.114069	1.58263e-06
CRAM_t0250	tRNA	127481	127555	75	+	-			tRNA-Met		TTGCGGGGTAGAGCAGTTGGTAGCTCGTTGGGCTCATAATCCGAAGGACATTGGTTCAAATCCAATCCCCGCAAA		CRCM_t0250	0.986667	-	-	-	-	-
CRAM_1370	CDS	127565	128560	996	-	331	COG0059	EH	ketol-acid reductoisomerase	ilvC	ATGTTTTACGATAAAGATTGTGATATAAGTTTTATAAAAAATAAGATTATAACTGTTATTGGATATGGATCTCAAGGACATGCGCAAGCTAAAAATTTAAAAGATTCTGGAATTAGAACATTTATTTGTTTAAAACCAGATTCTAAAAAAATTGATATAGCAATAAAAGATGGGTTTGAAATTATTGGAATTGAAAAAGCAATATCAATTTCTGATATTATTGTAATTTTAATTCCAGATGAAGACCAAAGAGAATTATATTATTCATATATAGAAAATAATATAGAAAATAAAAAAACAATTATTTTTTCTCATGGTTTCAATATTCATTATAAACAAATAATACCTCAAAATAATTTAAATGTTGTTTTAGTAGCACCAAAAGCTCCTGGTCATACA…	MFYDKDCDISFIKNKIITVIGYGSQGHAQAKNLKDSGIRTFICLKPDSKKIDIAIKDGFEIIGIEKAISISDIIVILIPDEDQRELYYSYIENNIENKKTIIFSHGFNIHYKQIIPQNNLNVVLVAPKAPGHTVRSTFVEGSGVPSLVGVYQDYDKSAFQIALAYSMCIGSGRVGIISTSFKEETETDLFGEQAVLCGGVSSLIICGFETLVESGYSPDLAYFECLHEMKLIVDLIYEGGIKNMRYSISNTAEYGDYYVLNDFYYDILKKKMRKILRNIQNGNFSKDFILDKKSNFIKLNLYKDMYSKHLIEIVGVKIRSLFNWKHKKIIN	CRCM_1350	0.904714	0.92145	0.0390295	3.28378	0.0118855	4.36023e-57
CRAM_1380	CDS	128560	128955	396	-	131			hypothetical protein		ATGAAAAAAAATTTAATTTTAATTACTTATAATAAAATTAATAGTTCAAATAATTTTTTCAATTACCTTATTCAAACAAATATTAAAATAAATATATTAAAAATACATAATTTTTATAAAAATAATATTAAAATTTTAATTATTAACGATTGTTATTTTAAAATAAATCAATTTTTAAAATCTTTATCTAAATGTTTATTTATTAAAAAAATTTTTTCATACAAAAAATTAAAAATAACAGTTTATAAAAAATTATACAATTTTAAAAACATTAAATTTATAAAAAATTTTATTTTTTTAATTTTTGTTAAAAAATACGTTTTTTTTTTTAATTTAAAAAAAAATAATTATGTAAAAAGTATAATGAATTTTTTTAACAAAAATATTTATTTATAA	MKKNLILITYNKINSSNNFFNYLIQTNIKINILKIHNFYKNNIKILIINDCYFKINQFLKSLSKCLFIKKIFSYKKLKITVYKKLYNFKNIKFIKNFIFLIFVKKYVFFFNLKKNNYVKSIMNFFNKNIYL	CRCM_1360	0.889169	0.816794	0.0903353	0.313518	0.288134	0.000113128
CRAM_1390	CDS	128924	130594	1671	-	556	COG0028	EH	acetolactate synthase 3 large subunit	ilvB	ATGAAAATTTCTTCTTCAAAATCTATAATTAAATCTTTATTATCAGAAAATATTGAATTTATATTTGGATATCCTGGTGGCGCGGTTTTGCATATTTACGATGAAATTTTTAAATCTGGTATTAAACATATCTTAGTTAGGCATGAGCAAGCCGCTATTCATATGGCAGATGGATACTCTCGTTCTTCTGAAAAAATAGGTACTGTATTAGTAACTTCAGGACCAGGTTATACTAATTGTATAACTGGATTAGCTACTTCTAATTTTGATTATTCATCAATATTAGTATTATGTGGTCAAGTTGTTAAAAAATTAATCTCTCAAAATTCTTTTCAAGAATTGGATAACTTAAATATTTCTACAACAATTATTAAAAATTTTTTTCCTTTGAATTGTTAT…	MKISSSKSIIKSLLSENIEFIFGYPGGAVLHIYDEIFKSGIKHILVRHEQAAIHMADGYSRSSEKIGTVLVTSGPGYTNCITGLATSNFDYSSILVLCGQVVKKLISQNSFQELDNLNISTTIIKNFFPLNCYYNIQYLISKSFDIAKNKKGPVVIDFPKDLTNNIFKIREKYPFIKKNKLKYKKEYINFNFKRPIILIGGGIKNFFNFFLLDKFVKTSKIPFISSFMGLGGFNYRNLYYLGWLGMHGDACVNNIIHFSDFIICIGTRLDDRITNENKLFSPYSKIIHIDINKESISKTIFCNNFILIDLVYFLNKNIKKKNILNWWKFIIFLKKFFKKKYKNEFFFCKPQQIIEFIFYLSKGKMFITTDVGQHQMFASKYYNFNYKCFITSGGLGTMG…	CRCM_1370	0.879004	0.890288	0.0488474	2.02747	0.0240928	1.20558e-91
CRAM_1400	CDS	130591	131196	606	-	201			pseudouridine synthase	rluD	ATGTATAATATAAAAATAATATACTATGATAAGAATATAATTGTTATAAACAAACCATTTGGTATAGAGATAGGTAAGGTGTTAAAAAATAAAATAAAAAATAATTTACCAAATAATGGAATTTTAAATAGATTAGATAAGTATACAACGGGAATAGTTTTAATAGCTAGAAACATTCTTTTTTACTTTTACTACAAAAAACTTATTCTATCAAACTACATTCTTAAAAAATATATTGCTATTACTGAAAAAACTTTTATAAAAGGTTTTATAAATTTATCTATTTTTAAAAAAAAAAATGTAATAATTAAAAAAAATAGTAAAAAAAGTATTTCTTATTATAAAACAATAAAGCAAGCAAAAAATATTAATTTAAACTACATTTATATAAAAACGGGA…	MYNIKIIYYDKNIIVINKPFGIEIGKVLKNKIKNNLPNNGILNRLDKYTTGIVLIARNILFYFYYKKLILSNYILKKYIAITEKTFIKGFINLSIFKKKNVIIKKNSKKSISYYKTIKQAKNINLNYIYIKTGRTHQIRKHLNYCEILLKNDYYYSKRKIFLNTLHYKKISFYYPSIMKNFTLSCNLSKEMKKIFLINFLK	CRCM_1380	0.858553	0.870647	0.0638726	1.17968	0.0541439	9.469e-29
CRAM_1410	CDS	131189	133633	2445	-	814			isoleucine--tRNA ligase	ileS	ATGTTGAATTTACCTAAAAAAATATATTGTATGCATGCTAATTTAATTAAAAAAAATATATTATTAAACAATTATTATTTATTAAATAATAAAATATGTGAATTATTTTTATTAGATGGGCCACCTTTTGCCAATGGAGAATTTCATATAGGACATATATTAAACAAAACTATCAAAGATATTTTAATAAAAATATTTTATTCAAATAATATATTATTATTATCAAATAATGGTTCAGATTGTCATGGACTTCCAATAGAACAATTAAATAACATTAATAATTTTTTTTTTTTTAATTGCAGAAAATTTGTATGTAAAAATATACAAATGCAAAAAAAAAGTTTTTTTGATTTTTTTTTTTTAAATAAGTATTATTTATATAATACAATGAACCCTAGA…	MLNLPKKIYCMHANLIKKNILLNNYYLLNNKICELFLLDGPPFANGEFHIGHILNKTIKDILIKIFYSNNILLLSNNGSDCHGLPIEQLNNINNFFFFNCRKFVCKNIQMQKKSFFDFFFLNKYYLYNTMNPRYESLQYKFFNYLLIKKIVITEKVPILWCFKCSSSLSYSEVVYKKIISSSYYIKIKFNIYYIIIWTTTFWSLINNQAIFFTKNNLYIIYKTKKNLLIFSKKLCYKLLKILKLKGKIVSFLKGFFFQNKKYTLFFKKIVFFFKKKNVFLNNNFIDNSIGTGFIHCSPSNGIEDYELFTNKLNIFNFYNKKYIIIYLKLFNKINLFYFSKILYKFLKKRKIFLKNAKIIHNFMFCWRHKKPIFYYLSKQIFLNLNFTYKKKNIKNILLN…	CRCM_1390	0.858191	0.79484	0.10124	0.937769	0.107958	2.17145e-56
CRAM_1420	CDS	133627	133776	150	-	49			hypothetical protein		ATGGAAAAATTCATAATAAAAAAATTTTTAAAAAAAATTTGCAAAAAAAAAATAGATTTGAATAAAATATATTCATTTATAGATAAGTCAAAAAAAATTAAAAAAAATAAATCTTCAAAATTAAAATCTAAATATTCAAAAATATGTTGA	MEKFIIKKFLKKICKKKIDLNKIYSFIDKSKKIKKNKSSKLKSKYSKIC	-	-	-	-	-	-	-
CRAM_1430	CDS	133761	134537	777	-	258	COG0536	S	GTPase	obg	ATGTTTATATTTAAAAAAATATTATTAAAAAGTGGAGATGGTGGAAATGGATGTATTAGTTATCAAATTTTAAATAATAAATTTTATGCAAATGGAGGAAATGGAGGAAATGGAGGAGATATATATTTATTTTTTAATAATAATTTTAAATTACCAAATTATAATTTATTTATTTCTCAAAATGGTTTTAATGGATTAAAAAATTTAAAAACAGGAAAAAAAGGAAAAGATGGAATCTTAAATTTGCCAATTGGTATTTGTTTAGAAATAAACGAACAAAAAAAATATATTGTTAAAAACAATTATTTTTTAAAAATTTTAAAAGGAGGAAAAGGTGGAACAGGAAATTATTTATATAATAATTATTTTAATTCAAAAATTGCAAATTTTGGTAAAAAA…	MFIFKKILLKSGDGGNGCISYQILNNKFYANGGNGGNGGDIYLFFNNNFKLPNYNLFISQNGFNGLKNLKTGKKGKDGILNLPIGICLEINEQKKYIVKNNYFLKILKGGKGGTGNYLYNNYFNSKIANFGKKGKMIFIKFFFIFFLKKCFINVNFNFFKISNFNYKKNYISKIYIFYINILFFKIIFKIIKFFLYFLYIKNSKKNTFWIIIDGIENLFSYKKIRNIKFLINPYFLLSSIFYIGIKKFFHYFKLWKNS	CRCM_1400	0.917632	0.891473	0.0441444	1.39547	0.031634	1.92801e-23
CRAM_1440	CDS	134524	134781	258	-	85	COG0211	J	50S ribosomal protein L27	rpmA	ATGGCACAAAAAAAAGCTGGAGGAAGTACTAAAAATGGAAGAGATTCTAATTCAAAAAGATTAGGAATTAAAATTTATAATAATAATTATGTTAATAAAGGATCTATAATTATTAGACAAAATGGATTAAAATTTAATCCTGGTAAAAATACTTTCATTTCAAAAAATTATTGTATTCATTCATTAATAAATGGAATTGTTAATTTTTATAAAAAAAAAAAAAAAATTTTTATAAAAGTAAATAATGTTTATATTTAA	MAQKKAGGSTKNGRDSNSKRLGIKIYNNNYVNKGSIIIRQNGLKFNPGKNTFISKNYCIHSLINGIVNFYKKKKKIFIKVNNVYI	CRCM_1410	0.910853	0.870588	0.0528815	1.33987	0.0394675	5.85128e-09
CRAM_1450	CDS	134783	135091	309	-	102			bL21 family ribosomal protein		ATGAAAAAAAGTTTTTTAATTTTTAATATAAATAAAAAAATGTATCTTGCAAAAATAAACAATTATTTAATAATAGATTATATAAATTTTTCTATTGGTTCTAATTTAATTATAAAAAAAATTGTTTTTTTTGAAAATAAAAAAAAAATATTTGATAATTATGGTTTAAATTATAATATTTTAATCACTGTTTTAAAACATTTTAATATTAAATCTTTTAGTATTAAAAAAAAAAAAAGAAAAAATGTTTTAAAAAAAAACATAAATTATAAAAAAAAAACTTTATTATATATTCAAAATATAATTTAA	MKKSFLIFNINKKMYLAKINNYLIIDYINFSIGSNLIIKKIVFFENKKKIFDNYGLNYNILITVLKHFNIKSFSIKKKKRKNVLKKNINYKKKTLLYIQNII	CRCM_1420	0.834395	0.764706	0.109952	0.63065	0.174347	4.32385e-07
CRAM_1460	CDS	135088	135330	243	-	80			hypothetical protein		ATGAAATACAATTTTGATTTTTTTAAAAATAATTGTTTAAAAAATTTAATAAAATTTGGAAAAATAAAAAGTAATTTTTTTAGGTTAAAAAAAATTATAAAATATATACATTATTCTTTATATAAATATTATAAAAAAAAAATAAAAATATATTTAATTAAACTATTTTATAAAAAAGGAGATTTTTCATTAGTTGGAGAATTAAGTTTTTCTTTTTATAAAAAAAATTTTTTTTTAAAATGA	MKYNFDFFKNNCLKNLIKFGKIKSNFFRLKKIIKYIHYSLYKYYKKKIKIYLIKLFYKKGDFSLVGELSFSFYKKNFFLK	CRCM_1430	0.888889	0.75	0.0955529	0.920523	0.103803	0.000202368
CRAM_1470	CDS	135314	136273	960	-	319	COG0202	K	DNA-directed RNA polymerase subunit alpha	rpoA	ATGATTGATTTTAAAAAAAATTTTTTTTTACTAAATAAAATTAGTTATAAAAAAATATCTTTTAATAGAAGTATTATAAAAATAGAACCTTTTTTAAATTCTTATTGTGATTCTTTAGGAAATTTCATAAGAAGAAATATTTTTATTACTAATTATAATTATCAAATATCTTTTGTTAAAATTTATAATATTAATTCAGAATTTTCAAATTTAAGAGGTGTAAAAGAAGATGTGCAAGAAATTATTTTAAACATTAAAAAAATTTTGTTTAAAATAGAAAATGATTTAATTGCTTATTTAGTAATAAAAAAAATTGGGCCTTGTGTAATTAAAGCTAAAGATATATTTTCAGATAAAAAAATTTTTATTTTTAATCCAAATATAGTAATTGCTAATATC…	MIDFKKNFFLLNKISYKKISFNRSIIKIEPFLNSYCDSLGNFIRRNIFITNYNYQISFVKIYNINSEFSNLRGVKEDVQEIILNIKKILFKIENDLIAYLVIKKIGPCVIKAKDIFSDKKIFIFNPNIVIANITQRITFFIIMKCNYSGIKINCNFNNFLFNSRIIKIEKKNILIKNVNYFIHQKIINKNIKILFIDIETDGSSSPENCFKNCIFYLKKYFYLLFSIINVKKKVIVKESNTVIINPIFIRSVDNLEISIRASNILKRNNIYLIGDLITKSEQNLLNLKNMNKFIYLEILEALKSKRLTLNVKIDYEIQF	CRCM_1440	0.868802	0.824451	0.0804516	0.95255	0.0844592	3.86881e-29
CRAM_1480	CDS	136270	136851	582	-	193	COG0522	J	30S ribosomal protein S4	rpsD	ATGAAAATTAAAAAAAATAAAATTTGCAGAAGAGAAGGAGAAAATTTTGAATTTTTTTCAGAAAAAAAATTTTTTTCAAAAACAAGATCTTTATTAACACCAGGAGAACATGGAGTTGAGAAAGGTAAATTTTCTGATTATGGAATGTTATTAAGAATAAAACAAAAAATTAAAAGATATTATATCTTATCTGAAAAAACATTTAAAATAATTTATAAAAAGATTTCAAAAAATTTTTTTTATTGTGAAGATTTAGTTAATTTTTTAGAAAGAAGATTAGATAATATTATATTTAGAATGAATTTTTCTTTATCAAGAAAAAATTCTAGACAAAAAATTTTACATGGATTTGTTTACGTAAATTATAAAAAAATAAAATTTTCTTCTTTTATAATATCT…	MKIKKNKICRREGENFEFFSEKKFFSKTRSLLTPGEHGVEKGKFSDYGMLLRIKQKIKRYYILSEKTFKIIYKKISKNFFYCEDLVNFLERRLDNIIFRMNFSLSRKNSRQKILHGFVYVNYKKIKFSSFIISPGDSIYVENFLKLKFLYDCNNFFNLNWIFTNYFSGFGILLFLPNYFKFNFCKNIILDIYK	CRCM_1450	0.915952	0.901554	0.0402476	1.95968	0.0205378	1.04009e-25
CRAM_1490	CDS	136851	137210	360	-	119	COG0100	J	30S ribosomal protein S11	rpsK	ATGAAAAAATATGAAATATTTCAAGGAATAATTTATATAAATTCAACTTTTAATAACACAATTTCTACTTTAACAGATTTAGAAGGAAATACTATAAGTTGGGTTTCATCAGGAATTCTTGGTTTTAAAGGTCCTAAAAAAAGTACTTCTTTAGCATCACAATATATAAGTGAGAAGATTTCTCATTTTGCAGTAAATAAAAATATTAAAATTATAGATATCTATATAAAAGGAATTAGTATAGGAAAAGAAGTTTTATTAAGAATAATGAATAATTGTGGATTATATATAAGAAGTATAACTGATATTACACCATTACCTCATAATGGTTGTAGAAAAAAAAAAAGAAGAAGAGTTTAA	MKKYEIFQGIIYINSTFNNTISTLTDLEGNTISWVSSGILGFKGPKKSTSLASQYISEKISHFAVNKNIKIIDIYIKGISIGKEVLLRIMNNCGLYIRSITDITPLPHNGCRKKKRRRV	CRCM_1460	0.861111	0.848739	0.0635691	99	0.000642112	0
CRAM_1500	CDS	137197	137553	357	-	118	COG0099	J	30S ribosomal protein S13	rpsM	ATGAGCATTTTTATATGTGGAATAAGAATTCCTGAAAAAAAAATAATATTATTTAGTATTACTAAAATATACGGAATAGGATTTAAATTATCGAAAAAAATTTGTACAAAATTAAATATTAATTATCAAAAAAAATCTTTTAACTTAAAAAAAAACGAAATTGATTTATTAAATAATTTTATTAAAAAATTAATCATAGAAAATGATTTAAGAATTTTAATTAAAGAAAACCTAAAAAAAATTATTAATTTAAATACTTTTAAAAGTTTTAGACATATTAAAAAACTACCATGTAGAGGACAAAGAACAAAAACTAATGCAAAAACTAGAAAAAAAATGAATCATGAAAAAATATGA	MSIFICGIRIPEKKIILFSITKIYGIGFKLSKKICTKLNINYQKKSFNLKKNEIDLLNNFIKKLIIENDLRILIKENLKKIINLNTFKSFRHIKKLPCRGQRTKTNAKTRKKMNHEKI	CRCM_1470	0.87395	0.813559	0.0811663	1.18631	0.0684194	2.53884e-11
CRAM_1505	CDS	137550	137663	114	-	37	COG0257	J	50S ribosomal protein L36	rpmJ	ATGAAAATAAAAAGTTCAATTAAAAAAATTTGCAATAAATGTATTATTGTTAAAAGAAAAAGAAAAATATTTGTTATTTGTTTTTATAAAAAACATAAACAAAGACAACTATGA	MKIKSSIKKICNKCIIVKRKRKIFVICFYKKHKQRQL	-	-	-	-	-	-	-
CRAM_1510	CDS	137641	137892	252	-	83	COG0200	J	50S ribosomal protein L15	rplO	ATGAAATTAATTTTTTTAAATTTTTTTAAAATTAATAAAAATAGAAAAGGAAGAGGTATTTCTTCTGAAAATGGAAAAACTTGCGGAAGAGGACACAAAGGACAAAAATCAAGAACAGGTTATAATATTCCTAATTTTTTCGAAGGTGGACAAACTAATTACTTTAAAAGATCTCCTAAATTAAAACATAAAAATAAAAAAAAAATTAACAAATTTAAAAAAATTTTATATGAAAATAAAAAGTTCAATTAA	MKLIFLNFFKINKNRKGRGISSENGKTCGRGHKGQKSRTGYNIPNFFEGGQTNYFKRSPKLKHKNKKKINKFKKILYENKKFN	CRCM_1480	0.865079	0.807229	0.0831969	99	0.000840373	0
CRAM_1520	CDS	137893	138309	417	-	138	COG0098	J	30S ribosomal protein S5	rpsE	ATGAAAGATAGATTAATAAAAATTCATAGAGTTACAAAAGTTGTAAAAGGAGGAAGAATTTTTTCTTATACTTCTACTTCCATATGTGGTGATAAAAAAAAAAAAATTGGGTTTGGAAGAGGAAAATCAAGAGAGATAATAGAATCTATTAAAAAGTCTTATTTAAAAGCTAGAAATAACACTTTTAAAATTAATTTAATAAAAGATACTATTCCTTATTTTTTATTTGCTAAACATTCAGCTACAAAAATATATTTGTTTCCGGCCGCTAAAATAATTGGTTTAATATCAAATTTTATAATAAAACAAGTTTTAATATCTGCTGGAATTAAAAGTATTTTTTCTAAAATTCATGGTTCAACTAATAGTATAAATATAACTATTTGCGTAATAAAAGCT…	MKDRLIKIHRVTKVVKGGRIFSYTSTSICGDKKKKIGFGRGKSREIIESIKKSYLKARNNTFKINLIKDTIPYFLFAKHSATKIYLFPAAKIIGLISNFIIKQVLISAGIKSIFSKIHGSTNSINITICVIKALTFLK	CRCM_1490	0.880096	0.898551	0.0414357	2.78997	0.0148517	5.19799e-31
CRAM_1530	CDS	138299	138520	222	-	73			hypothetical protein		ATGAAAATAATATTTAAAAAAACAAATAAAAGTTATTTAGTATTTTTTATAAATAATAATAAAGTAATATATTTTATAAAAAAAAAAAAAAAAAATTTTTCCGATTTATTAGAAAAAATCAAAAAAATATATTTTTTTTATAAAAAAAAAATATTTTTTAATAAAAAATATTATAAAGGAAAATTTAAAAAATTTTTAGACTTTTTGAATAATGAAAGATAG	MKIIFKKTNKSYLVFFINNNKVIYFIKKKKKNFSDLLEKIKKIYFFYKKKIFFNKKYYKGKFKKFLDFLNNER	CRCM_1500	0.893805	0.837838	0.0614677	0.570039	0.107831	1.16163e-05
CRAM_1540	CDS	138517	139020	504	-	167	COG0097	J	50S ribosomal protein L6	rplF	ATGAAATATATAATATTAAAAGAAGAAAAAATATTATTAAAAAATAATTATTTATATTTAAAAAATAAGTATTTTTGTAAAATTAAAATTCCAAAATTAATAAATTTATTTTATGAAAATAAAATTTTAGAAATTAAATCATCTTATTTTGATAAAAAAATAGAAAACTCATTTTTAAAAATTATAAATAATATTTTAATTGGAATTATTAATTTTTGGCAAATTGAAATCTTTGTATCTGGAGTTGGATATAAAATTTATCTAGAAAAAAATAAAATTTTTTTAAATTTAGGATTTTCTAAACCTAAATTTTTTTTAATACCAAGTTTTATAAAAATTGATTTAAAAAAAGAAAAAATTGTTTTAAAATCTGTTTTTAAAGATAAATTAGGATCATTT…	MKYIILKEEKILLKNNYLYLKNKYFCKIKIPKLINLFYENKILEIKSSYFDKKIENSFLKIINNILIGIINFWQIEIFVSGVGYKIYLEKNKIFLNLGFSKPKFFLIPSFIKIDLKKEKIVLKSVFKDKLGSFSFVILKSKKFDPYKKKGLYLEKKVRLKKSSKKKQ	CRCM_1510	0.906746	0.874251	0.0605239	1.13975	0.0531026	1.07977e-11
CRAM_1550	CDS	139017	139385	369	-	122	COG0096	J	30S ribosomal protein S8	rpsH	ATGAAAAAGTATTTTGATAATATAAATAGAATTTTTAATTCTTATAATTCTGGAAAAAAAATAAGTTTATGTAATTATTCTAATTTTACAATGTTAATATTTAATATTTTTTATGAAAACAATTTTCTAGAAAATTATTATTTATTAATAATTAACAAAAAAAAATATATAATTGTACTAGTTAAAAATATTTTTTATTTAAAATTTTTTTCAAAACCATCAAACAAAATTTTCATAAAAAATAAAAAAATAAATAATTTTTTATTTAGTTCTAGTCTTGGAATAATAAACACTAATTTTGGATTAATGACAATTAAAGAATGTAAAAAAATAGGTATAGGTGGAATGTTATTATTAATAATATTATGA	MKKYFDNINRIFNSYNSGKKISLCNYSNFTMLIFNIFYENNFLENYYLLIINKKKYIIVLVKNIFYLKFFSKPSNKIFIKNKKINNFLFSSSLGIINTNFGLMTIKECKKIGIGGMLLLIIL	CRCM_1520	0.913279	0.909836	0.0417353	0.787216	0.0530164	6.53944e-13
CRAM_1560	CDS	139385	139675	291	-	96	COG0199	J	30S ribosomal protein S14	rpsN	ATGGCAAAAAAAAGTTTAATTTTAAAAAATATAAAAATTTATAAAAATAGTTTATCAAACATTGTTAAAATAAAAAAATTAAAAAAAAACGTTATAGGTAATTTTTCCTTAGAAAAATATTTTAAAATATTTAGTATAAAAAAAAAAAAATTTTTTGTTAGATTTAAAAATAGATGTTATGTTAGTGGAAGAAATAGAAGTTGTTATTCAAGATTTTTATTAAATAGAAACTTTATTAGAAAAATAGGTTATTTTGGAAATATTGTAGGATTAGAAAAATCTAGTTGGTAA	MAKKSLILKNIKIYKNSLSNIVKIKKLKKNVIGNFSLEKYFKIFSIKKKKFFVRFKNRCYVSGRNRSCYSRFLLNRNFIRKIGYFGNIVGLEKSSW	CRCM_1530	0.908163	0.895833	0.0465783	1.86927	0.024918	2.71403e-12
CRAM_1570	CDS	139677	140174	498	-	165	COG0094	J	50S ribosomal protein L5	rplE	ATGAAAATTTACGAAGACAAAATAAAAAAATTTTCTATTGAAAATAATTTTTTTAATATAAATTTAGAAAAAATAATAATACATTCAGGTTTAGCAAAAAAAAACAAAGATAAAGATTATATAAAAAATGCTTTTAGCACTTTACAATTCATTTCCGGACAAAAACCAATTTTTTCTAAAATAAAAAAATCTATTTCTAATTTTAAATCTAAAATAGGTGAAATTGCTGGTGTTTATACTACTTTAAGAAAAAAAAAAATGTGGGAATTTTATCATAAATTAATTAGTGTTGTTATTCCTAGAATAAAAGAATTTAAAGGATTTGATAAAAAATCAATCGATAGATTTGGAAATTTTAATTTGGGAATTAAAGATATTAATGTTTTTCCAGATTTTTTA…	MKIYEDKIKKFSIENNFFNINLEKIIIHSGLAKKNKDKDYIKNAFSTLQFISGQKPIFSKIKKSISNFKSKIGEIAGVYTTLRKKKMWEFYHKLISVVIPRIKEFKGFDKKSIDRFGNFNLGIKDINVFPDFLSDFKIGLNINIVVKNLNNDFEKFYKKINFPIK	CRCM_1540	0.885542	0.848485	0.0628828	2.56229	0.0245416	1.26059e-22
CRAM_1580	CDS	140171	140539	369	-	122	COG0093	J	50S ribosomal protein L14	rplN	ATGATTCAAGAACAAACTTTATTAAAAGTTATTGATAATAGTGGTGCTAAAATTGCTAAATGTATAAAAGTTTTAAATGGTTCAAAAAAAATTTACGCTAAAATTGGAGATTTAATAATAGTAGTTATTAAAAATTCTAATATTAATTCTAAAATAAAAAAAGGACAAATAGTTAAAGCAATTATTGTTAGAACAAAATTTCCATTTAAAAGAAATGATGGTACTTCGTTATCGTTTAGTGATAATGCTATTATATTATTAAATAATCAAAATCAAATGATAGGAACTAGAGTTTTTGGTGTTCTAGCAAGAGAAATAAAATCATTTTATTTTAATAAAATTTTTTCATTATCAAATGAATTAGTATGA	MIQEQTLLKVIDNSGAKIAKCIKVLNGSKKIYAKIGDLIIVVIKNSNINSKIKKGQIVKAIIVRTKFPFKRNDGTSLSFSDNAIILLNNQNQMIGTRVFGVLAREIKSFYFNKIFSLSNELV	CRCM_1550	0.932249	0.901639	0.0404204	0.630128	0.0641462	1.89696e-07
CRAM_1590	CDS	140536	140778	243	-	80	COG0186	J	30S ribosomal protein S17	rpsQ	ATGAATAATATTAATGGTAGAATAATTAAAAAAAATTATAAAAAAATAGTTGTTATTGTTAAAAAACATTTATTTTTACCAATTTATAAAAAAAGAATTTTTTATTATTCAAAAATAATAGCTTATGATATGTATAATGAAAGTAATTTTGGAGATTATGTTATGTTAAGAAAAACTAGACCATTGTCTAAAACAATTTTTTGGATGTTATCTAAAGTTTTAGAAAAAGTTAGATTAATATGA	MNNINGRIIKKNYKKIVVIVKKHLFLPIYKKRIFYYSKIIAYDMYNESNFGDYVMLRKTRPLSKTIFWMLSKVLEKVRLI	CRCM_1560	0.921811	0.8875	0.0474476	0.595423	0.0796871	4.13555e-06
CRAM_1600	CDS	140771	141178	408	-	135	COG0197	J	50S ribosomal protein L16	rplP	ATGAAACAAAAACCTAATCAACTAAAATTTTTAAAATATCAAAAAAAAAGAAATAAAGGTTTTTCATGCAGAAGAAATTTTCTTATTTTTGGAAACTATGGTTTGAAATCAATTGAAAATGGTTTTTTAAATTTTAAACAGATTGAATCTGCTAGAAAATCATTAGTACATAATCTTGGTAAAAATAATAATATTTTAATTAGAATATTTCCCGATAAAGTTATCACAAAAAAACCTTTAGAAGTAAGAATGGGAAAAGGAAAAGGAAATATACATGATTGGGTTTCAGTTATTAAACCTGGAATAATAATTTTTGAAATTCAATCATTAAATTTTGAAATTGTTAGAAAAGCTTTTTATTGTGCTTCTCAAAAACTTTCAATTAAAACTGAAATTTGT…	MKQKPNQLKFLKYQKKRNKGFSCRRNFLIFGNYGLKSIENGFLNFKQIESARKSLVHNLGKNNNILIRIFPDKVITKKPLEVRMGKGKGNIHDWVSVIKPGIIIFEIQSLNFEIVRKAFYCASQKLSIKTEICYE	CRCM_1570	0.921569	0.925926	0.0275583	1.53986	0.0178967	2.71987e-20
CRAM_1610	CDS	141175	141783	609	-	202	COG0092	J	30S ribosomal protein S3	rpsC	ATGGGTAAAAAAATAAATCCAATTTTTTTTAGATTAGGTAAATCTACAAATTATCATAGTTTATGGTATTCAAATAAAAAACATTATTCTAAAATATTAAAAGCTGATATTTTGATAAAAGAAATATTAAAAAAAAACATATTTTACAATGATATTAGTGATGTAGATATTATTATTTCTAACATATTAAAAATTAATATTTATTTAATTGAATTAAATAAATTAGAAGATTTTTTAATTTATATAGACAGTTTAATTATTGAAATTTCTAAAATTTTAAAAAAAAATATATTATTAAGTTTTATATTAGAAGAAAATATAAATTCAAAAAATTTATCATTTTTAATATTAAATCAAATAAATAATAAATCATCTGTTAAAAAAATTATTAAAAAAGAA…	MGKKINPIFFRLGKSTNYHSLWYSNKKHYSKILKADILIKEILKKNIFYNDISDVDIIISNILKINIYLIELNKLEDFLIYIDSLIIEISKILKKNILLSFILEENINSKNLSFLILNQINNKSSVKKIIKKEVLKLINQFDGCKVQISGRLEGVDIARKEWFLFGSIPLHTIRNKIDYFFYELITQYGILGIKTWIFKKNL	CRCM_1580	0.865385	0.820388	0.0763387	0.903315	0.0845095	9.16864e-18
CRAM_1620	CDS	141776	142084	309	-	102	COG0091	J	50S ribosomal protein L22	rplV	ATGAAAAATAATTTTTATTTTAAAAATATTCAAATTTCTTATAAAAAATTGATTTATTATTCAAAAATTTTATCGAATAAACCTATTTTATATTATTTTAAATTATATTTTCATAAAAAAATAGATTTTTTTTTAAAAAAAATATCAAGTATTATAATAAACAATTGCAATACAACTGATATATTTGTTAAAAATTTTTTTGTTGGTAAAGGAAAAATAATTAAAAAAATTAATTTTAGAGCAAAAGGAAGAATTAATTTTATTATAAAAAAATTTTCAAATATAAAAATTCAAGTTATTTATGGGTAA	MKNNFYFKNIQISYKKLIYYSKILSNKPILYYFKLYFHKKIDFFLKKISSIIINNCNTTDIFVKNFFVGKGKIIKKINFRAKGRINFIIKKFSNIKIQVIYG	CRCM_1590	0.887097	0.823529	0.0813217	0.780913	0.104137	4.85146e-08
CRAM_1630	CDS	142074	142337	264	-	87	COG0185	J	30S ribosomal protein S19	rpsS	ATGACAAGATCTACTAAAAAAGGTTTTTTTTTGCATAAATCAGTATATTTAAATTTTCAAAAAAAAGATTTTAAAACATGGTCAAGAAATTCAACTATTATACCAGATATGATTGATAATACTATTTTAGTTCATAATGGAAAGAAATTTTTTAAAATTTATATTAACGAATATATGATTGGTCATAAATTAGGAGAATTTTCTTTAACAAGAAATTTTAAATCTCATACAAAAAAAATTAAAAGTAAAAAAAATGAAAAATAA	MTRSTKKGFFLHKSVYLNFQKKDFKTWSRNSTIIPDMIDNTILVHNGKKFFKIYINEYMIGHKLGEFSLTRNFKSHTKKIKSKKNEK	CRCM_1600	0.924242	0.908046	0.0353224	0.707311	0.0499389	2.12641e-08
CRAM_1640	CDS	142334	143038	705	-	234	COG0090	J	50S ribosomal protein L2	rplB	ATGAATAAAAAAAATAAAAAATTATGTAAATTTAAAAAAAATAATTCTGGAAGAAGTCATGGAAAAATTTCTGTTAGACATAAAGGAGGAGGACATAAAAAATTATATAGAAAAATTGATTTTTTAAGAAAAAAAGATGAAATTTTAGCTAAAATTGTTAGATTTGATTACGATCCTAATAGAAATGTTAAAATAGCATTGCTATGTTATGAAGATGGAGAAAAAAAATATATAATAAAACCTAATGAAGTAAAAATAAATACTTTAATTATTTCTAGTATTAAATCTATAAATTTATTTCCTGGTAATGTTACAATAATAAAAAATATTCATATAGGTACAATAATAAGTTGTATTGAAAAAATTCCAAATTCTGGAGCTATTTTTTCTAGAAGTTCA…	MNKKNKKLCKFKKNNSGRSHGKISVRHKGGGHKKLYRKIDFLRKKDEILAKIVRFDYDPNRNVKIALLCYEDGEKKYIIKPNEVKINTLIISSIKSINLFPGNVTIIKNIHIGTIISCIEKIPNSGAIFSRSSGTESELIFKDDFFAIIKLPSNKKIKLSLNCRAMIGKIFNENKKKFYKAGQKRWKGIKPTVRGVAMNPVDHPLGGGEGKTSGGRHPCSPFGQKSKGLKTKKK	CRCM_1610	0.887943	0.876068	0.0552672	2.9058	0.0190196	2.30543e-45
CRAM_1650	CDS	143035	143541	507	-	168	COG0088	J	50S ribosomal protein L4	rplD	ATGAAACTACCAATTTTTTCTAAGAAACCTATTTTTTTTTTTTTTTTAAAAAGTGTAATTAATGTTGATTTCTTATATAAATTTATAAAATTGAAGAGAAAAATAGTTTATAAAAAAAATAAAAGATTAATAAGAGGTAGTGGAATAAAACCATGGCCGCAAAAAGGCTCTGGTAGAGCAAGAGCAGGAGATAAAAAATCTCCAATTTGGAGAGGTGGAGGAGTTACGTTTTCAAACTATATATTTTTGCATAAAAAAAAAAGTATTAATATTTTTAAAAATTTTTTTTTTTTATTTTTAGTAAATAATAATGTTTATATATATGATAAAAAAAATTTATTTTTATTATTATTTTTTTTAAACAAAAATGTTTTATTTTTTGATAATAATGATTTTTTT…	MKLPIFSKKPIFFFFLKSVINVDFLYKFIKLKRKIVYKKNKRLIRGSGIKPWPQKGSGRARAGDKKSPIWRGGGVTFSNYIFLHKKKSINIFKNFFFLFLVNNNVYIYDKKNLFLLLFFLNKNVLFFDNNDFFFVKCIKKIKNKDFLNFEKIFFSIESFKYLINNIFK	-	-	-	-	-	-	-
CRAM_1660	CDS	143538	143948	411	-	136	COG0087	J	50S ribosomal protein L3	rplC	ATGATTTTCTTAAATAAAGGTTTAAAACATTTTTTTTATAAAAAAAAAATATATTTATTTAATATAATAAAATATATAAATTACAATAATTTTTATTTGAATTTTTTTTTTAAAAATATACAAGTAAAAACTATTAGTAAAGGAAAAGGATTTCAAGGAGTTGTAAAAAGATGGAATTTTAGAACTAAAGATAAAAGTCATGGTTGTTCTATTTCTTATAGAACTATGGGATCGACAGGTCAATGTCAAGATCCTGGAAGAGTTATGAAAGGAAAAAAAATGCCAGGACATATGGGTAATAAATGTTTTAGTATATATGTAAATTTTTTTATAAGAAAAAATAATTATTTTTTTTTAAAAAAAATTTTACCTGGTAAAAAAAATGATTTTTTAATTGTA…	MIFLNKGLKHFFYKKKIYLFNIIKYINYNNFYLNFFFKNIQVKTISKGKGFQGVVKRWNFRTKDKSHGCSISYRTMGSTGQCQDPGRVMKGKKMPGHMGNKCFSIYVNFFIRKNNYFFLKKILPGKKNDFLIVKII	CRCM_1620	0.896635	0.904412	0.0447718	3.50679	0.0127672	2.79029e-22
CRAM_1670	CDS	143945	144241	297	-	98	COG0051	J	30S ribosomal protein S10	rpsJ	ATGATTAAAATTACTTTAAAATCTTATTTTATTTTTGAAATAAAATCTTTTTTATTTTATTTTATAAATAATATAAAAAAAAAATATGAATATATTGGACCTTTTTATATGCCAAGAAAAATAGAAAAATTTACAATTTTAGTTTCTCCTCATGTTGATAAACACGCTAGAGATCAACTACAAATAAAATATTTTAAAGTTATTTTATATATTAAGAAATTTGATATTTATTTGTTAAATTTTTTACATAAAAATAAATATATTGATGGAATATCTATAAAATATAATTTTTTATGA	MIKITLKSYFIFEIKSFLFYFINNIKKKYEYIGPFYMPRKIEKFTILVSPHVDKHARDQLQIKYFKVILYIKKFDIYLLNFLHKNKYIDGISIKYNFL	CRCM_1630	0.916107	0.908163	0.0535717	0.690731	0.077558	1.07962e-08
CRAM_1680	CDS	144234	145430	1197	-	398	COG0050	J	elongation factor Tu	tuf	ATGGCAAAAATTAAATATAATAGAAATAAAACACATATAAATGTTGGAACAATTGGACATGTTGATCATGGTAAAACAACATTAACAGCAGCTCTAACAAAAGTTTCATCTGAAATATATGGTTGTGAAAGTAGAGCATTTGATAGCATAGATAATGCTCCTGAAGAAAAAGAAAGAGGTATAACTATATCTACTTCTCATGTAGAATATGAATCTGATAATAGACATTATGCACATGTAGATTGCCCAGGACATGCTGATTACATTAAAAATATGATTACAGGTGCTGCTCAAATGGATGGTGCTATTTTAGTTTGTTCAGCTGTTGATGGACCTATGCCACAAACTAGAGAACATATTTTGTTAGCAAGACAAGTTGGTGTTCCAAATATAGTTGTT…	MAKIKYNRNKTHINVGTIGHVDHGKTTLTAALTKVSSEIYGCESRAFDSIDNAPEEKERGITISTSHVEYESDNRHYAHVDCPGHADYIKNMITGAAQMDGAILVCSAVDGPMPQTREHILLARQVGVPNIVVFLNKADCVQDKELLDLVEMEIRELLSEYDYNGSNTPIIIGSALLALDGKDENQLGTSSIKKLLNTLDKYISVPNRIIDKPFLMPIEDVFSISGRGTVVTGKIERGIIKNGEEIEIVGLKNTIKTTITGIEMFKKTLDEGIAGENIGILLRSVKREEVERGQVIARVGSVKSYTNFECEVYILSKEEGGRHTPFFNGYKPQFYFRTTDVTGICKLPEKVEMVMPGDNVKLKVNLLSSIAIENGLRFAIREGGKTVGAGIITSIEND	CRCM_1640	0.916458	0.939698	0.0253995	99	0.000256561	0
CRAM_1690	CDS	145440	147482	2043	-	680	COG0480	J	elongation factor G	fusA	ATGAATAATTTATTATATTTAAGAAATATAGGAATTATTGCACACGTAGACGCAGGTAAAACAACAACAACAGAAAGAATTTTATTTTATTCTGGTGTATCTCATAAAATAGGAGAAGTTCATCATGGTAATACTGTTACAGATTGGATGCAACAAGAACAAGAAAGAGGAATAACAATTACTTCTGCAGCGGTTACAATATATTGGTTTGTTAAAAAAATTAAATATTCAATAAATCTAATTGATACACCAGGACATGTTGATTTTACAATTGAAGTTGAAAGATCTTTAAGAGTTTTAGATGGTGCTGTTATTGTAATTTGTGCTTCTTCAGGTATTCAACCACAAACTGAAACTGTTTGGAACCAATCTCAAAAACATAAAATACCAAAAATTATT…	MNNLLYLRNIGIIAHVDAGKTTTTERILFYSGVSHKIGEVHHGNTVTDWMQQEQERGITITSAAVTIYWFVKKIKYSINLIDTPGHVDFTIEVERSLRVLDGAVIVICASSGIQPQTETVWNQSQKHKIPKIIFVNKMDRIGANYDKCINSIKNKFDCKILPININIGEEEKFIGFIDLIEMNFHEWNNNIFIIKQINDEQNKFVSKYREHLLETLSNNDEFFLEKYINNNFDSNDIKISIRNLVLKNIVVPIMCGTSLKNKGVEFLLNSICEFLPSPYDIGIKGCLEKNFGIDNDKKFLSLLFKIYNDPFLGSLSFIRIYSGKIKVGEIIYNSTKKIKEKVFRILRMFANTKKDLQEAKAGDIVVLVGLKESTTGDTLCAVGEIFQLEKISIPIPVIA…	CRCM_1650	0.889864	0.883824	0.0509989	2.78452	0.0183151	4.55176e-105
CRAM_1700	CDS	147479	147949	471	-	156	COG0049	J	30S ribosomal protein S7	rpsG	ATGTCAAGAAAAAAAAGATATTTAAAAACAATAATTTTAACTGATCCACGTTATGGAAGTTATTTAATATCAAAATTTATAAATTATATAATGAAAAATGGAAAAAAACAGATTGCTCAAAAAATATTTTATTATAGTATAAATCTAATTTCAATTAAATTAAAAAGAAATTTTTTTTTCATATTAAAAAAAATATTATTTAATGTTTTACCTTTATTTGAAATAAGAAAAAAAAAAATAGGAGGAGTAAATTATAATATTCCTTTTAAAATTAATTTAAAAAGAGGTCTAATGTTTTCTATGAAATGGATAATTATTAATGCAAAAAAAAGAAATGAAAATGGTTTTAAAAATAAACTAGTTGGAGAACTTATAGATTCTTATTTTAATAATTCTATG…	MSRKKRYLKTIILTDPRYGSYLISKFINYIMKNGKKQIAQKIFYYSINLISIKLKRNFFFILKKILFNVLPLFEIRKKKIGGVNYNIPFKINLKRGLMFSMKWIIINAKKRNENGFKNKLVGELIDSYFNNSMSIRQKENVLKISEQNKAYSNFKL	CRCM_1660	0.915254	0.935897	0.0288029	2.22227	0.012961	1.25966e-26
CRAM_1710	CDS	147925	148308	384	-	127	COG0048	J	30S ribosomal protein S12	rpsL	ATGACTTTAAACCAAATAATTAGAAATGGAAGAAAAAAATCAAATAAAAAAATAAAAACACCTGCATTAAATTTTTCTCCTCAAAAAAAAGGAGTTTGTATTAAAGTTTATACAACTACTCCTAAAAAACCAAATTCTGCTTTAAGAAAAGTTTGTAGAGTTAGATTATCTAATAAAAATGAAATTACTGTATATATTCCAGGAGAAGGACACAATTTACAAGAACATTCTAATATTTTAGTAAGAGGAGGAAGAGTTAAAGATTTGCCTGGAGTAAAATATCATGCTATTAGAAATGTTTATGATTTATCAGAAGTTTTAAATAGAAAAAAATCTAGATCAAAATACGGAACAAAAAAATGTCAAGAAAAAAAAGATATTTAA	MTLNQIIRNGRKKSNKKIKTPALNFSPQKKGVCIKVYTTTPKKPNSALRKVCRVRLSNKNEITVYIPGEGHNLQEHSNILVRGGRVKDLPGVKYHAIRNVYDLSEVLNRKKSRSKYGTKKCQEKKDI	CRCM_1670	0.921875	0.92126	0.0320034	1.80651	0.0177156	1.84355e-17
CRAM_1720	CDS	148286	152164	3879	-	1292	COG0086	K	DNA-directed RNA polymerase subunit beta'	rpoC	ATGAATATAATAATTAAAAATATATCTATTAAAATAGCATCTCCTAATAAAATTATTAATTGGTCATATGGAGAAATAAAAACTTCAAATTTTATTAATTATAAAACTTTAAAACCAGAAAAAAATGGTTTATTTTGTTTAAAAATATTTAGTATTTATAATGTATGTTGTGAAAAAAAAAAATGTGAATGTTATAAACATAATAAATTTTTAAATTTAAAAAAGTCACATTCTTCTTACAGATTTGGACATTTATTGTTATTTTATCCTGTTGTTCATATTTGGTTTTTAAAAACAGTGTCCAATAATGTTTCAAGTGTTATTGATCTAACCAATAAAATTATTGATAAAATTATTAATTTTAAAATTAAAATTGTTATAAAATCTTTTAACAAAAGA…	MNIIIKNISIKIASPNKIINWSYGEIKTSNFINYKTLKPEKNGLFCLKIFSIYNVCCEKKKCECYKHNKFLNLKKSHSSYRFGHLLLFYPVVHIWFLKTVSNNVSSVIDLTNKIIDKIINFKIKIVIKSFNKRFRKYSIILNKKKEIGVYFLSGAKAIDKLLSDNEILFDCKLIKNNILNCNSINKLFKYLNKINKIYIFYLSGNKPNWFCIKILPIVSPKIRPLIPLNTNKFATSDLNELYRKIINRNLRLKNIKLSGIPKQILINERILLQESVNALFDNEKIENPILTSSKRVLKSFSSSIKGKYGRFRQNLLGKRVDFSGRTVISVEPKLHLYQCGLPILIGLELFKPFIYFELKKKNIINNIGFIDDFYSKNKKLTIKILKKICSKKSILLNRA…	CRCM_1680	0.882247	0.867852	0.0586426	1.70032	0.0344891	3.01796e-168
CRAM_1730	CDS	152161	155949	3789	-	1262	COG0085	K	DNA-directed RNA polymerase subunit beta	rpoB	ATGATAAATATTTTTAGCTTTAACAGGTATTGTTTATCTAAGAGAAATTTTTTTCATGAATGCTATAAACCTTATTTAAAACATATTCAAATAAATTCTTTTAACAATTTTTTAAAATTTAATTACAAAAATTATTCAATTAAAAATATAATAAGAAAAAATTTCCCTATAATAAATAAAAAAAAAGACATATTTGTAAAATTTTATAAAATTTCTATTAAAAAACCTTTTTATGAAGAAGAATATTGTATAAAAAGAAATATACATTATTATTCAATAATATTTATTAATTTAAAATTTTATTTTATTAAAGAAAAAAAAATTTATAATAAAAAATATGATTTAGGGTATATACCATATATAACTAAAAAAGGAAGTTTTATAATAAATGGTACTAGT…	MINIFSFNRYCLSKRNFFHECYKPYLKHIQINSFNNFLKFNYKNYSIKNIIRKNFPIINKKKDIFVKFYKISIKKPFYEEEYCIKRNIHYYSIIFINLKFYFIKEKKIYNKKYDLGYIPYITKKGSFIINGTSRVLISQFSKCYGIYFFTEKKKYCKILPYYGNWIDIYYEKNFYFVFDKKIIFFVKNLLISIGINKKFFFNFFFFNIKIKIIKGKKKKFFLINKRFFFCKKYNKFFCFSNKKILDFYLGKNLNFKKKFFFKFDLIDKKFINTFFLNKYLFINFIIIKKKIENFIIEFYKKYFFELEDNNFLNKKGKIFNFLKKIFYKKNFNFLRIGDKRIGKILFNYKNVSVFTLLEIIKKYLKFIKFDILDDNLDSLENKLVFNSGKLLSIKFEKSF…	CRCM_1690	0.893987	0.873217	0.0541402	1.34272	0.0403214	8.55205e-149
CRAM_1740	CDS	155946	156290	345	-	114	COG0222	J	50S ribosomal protein L7/L12	rplL	ATGGAAAAAATTTTAACAGATAACATATTAGATTTAATTTCAAAATTAAATTTATTAGAATTAAGTGATCTTGTATTAAAGATTGAAAAAAAATTTAATTTAAATATAAATAGTAAACAAACAGATGAAAAAAAAAATAATTTTAGTATTTTTTTAAAAGAAATAGGTGATAAGAAAATTAACTTGATTAAATTAATTAAAGAAATAACAAATTTAAGTTTAAAAGAATCAAAAGATTTAATTGAAAAAAAAAATTCTTTAATAAAAAGTAATTTAAGTAAAGAAGAGTGTGATGAAATAGAAAAAAAAATAGTTAGTTTAGGTGCTAAAGTTGAAATAAAATGA	MEKILTDNILDLISKLNLLELSDLVLKIEKKFNLNINSKQTDEKKNNFSIFLKEIGDKKINLIKLIKEITNLSLKESKDLIEKKNSLIKSNLSKEECDEIEKKIVSLGAKVEIK	CRCM_1700	0.913295	0.859649	0.0541483	2.36809	0.0228658	2.09957e-10
CRAM_1750	CDS	156268	156705	438	-	145			hypothetical protein		ATGAATAACTTTAATATTAAATATCATAATTTGAAAATAATGATGGAAAAAAAATTTATTTTTTTATGTTATGATTTTAAAAATATAAATTCTTCTTTAATAAATTTAATTAAATCTAAATTAGAACTAAGAATTATTTATTTAAATAAAAAAACATTAAAATATTTTAATATTATTTCTAAAAAAAGTGTTTTTTTATTTTTAATAAACAATGATTATTTAAAGTTCCAAGAAAGTGTTATTTATATTTTTAATTTATTAAAATTAAAACCATGTTTTCTTTTTACAAAAAATATTATAATAAATAAAATACCAATTTCTGAAATTTCAAAACTATCAAAAGAAAATTTAATTTTAGAAATTATAAATTTTTTTAAAATTAAATTATTAAAATTATTA…	MNNFNIKYHNLKIMMEKKFIFLCYDFKNINSSLINLIKSKLELRIIYLNKKTLKYFNIISKKSVFLFLINNDYLKFQESVIYIFNLLKLKPCFLFTKNIIINKIPISEISKLSKENLILEIINFFKIKLLKLLNILKNYGKNFNR	CRCM_1710	0.878104	0.813793	0.103808	0.366255	0.283431	0.000286299
CRAM_1760	CDS	156702	157271	570	-	189	COG0081	J	50S ribosomal protein L1	rplA	ATGATAAATAATTTTGAAAATTTTATTAATTTTTATTTAAATAAAAAAAAAAATTTTAATGAATCTATTGATTTGAATATTATTTTTATAAATAAAAAAAAAAATTTTTTTAATTTTGAATTAAATTTAATACATTCTGTAAATGATAATAAAAAATTTTTATTTTTATCAAACATTAATAAAATAGAAAATAATATTTTTTTTGGAAATATATACTTTGAAAAATTTTTAAAAAAAGAAATTTTTTTTGATAAAATTTTTTTTGATAAAAAAAATTTAAATTTAATAATAGAAAATAATTTATTAAAAAAATTTAGCAAAAAAAAATTTTTAATTGAAAATTATGAAAAAAAAATTTCAAGTATAAAATCTAATAAATTAAAAGTTATTATAAATAAA…	MINNFENFINFYLNKKKNFNESIDLNIIFINKKKNFFNFELNLIHSVNDNKKFLFLSNINKIENNIFFGNIYFEKFLKKEIFFDKIFFDKKNLNLIIENNLLKKFSKKKFLIENYEKKISSIKSNKLKVIINKNNFLNLKIGNVFFNKNMFKNNYYLVINSIKKLFNCNNIFIKKIYISTTMSKSFLIK	CRCM_1720	0.858885	0.772487	0.115076	0.477319	0.241088	1.59426e-07
CRAM_1770	CDS	157261	157677	417	-	138	COG0080	J	50S ribosomal protein L11	rplK	ATGATTATTAAAAGTAAATTAAAATTAATCATTAAACCAGGAAAAGCAACTCCAACACCACCTATAGCACCTATATTAGGTCAATATGGAATAAACTTAATGAATTTTTGTACGAAATTTAATTTATTATCAAAAAATATAAATTGTGAATTTATTCACGTAAAAATAATATTATTTCAAGATTTAAGTTATGAAATTTTATTAGGAAATGAATCATTAATAAGTTATATAAAAAAAATTTTAAAAATAGAAAAATTTTCAAAAAAACCTGGAATAGAAAATAAAGAATCAACTAATTTTGAAAAAATAAATTCAATTGCAACTTATAGAAATATTTTTGAAAAAAAAAAAATTTCATCTGTTAGAAAAATGATACTTGGAACTTTTATAAGTGTTGGT…	MIIKSKLKLIIKPGKATPTPPIAPILGQYGINLMNFCTKFNLLSKNINCEFIHVKIILFQDLSYEILLGNESLISYIKKILKIEKFSKKPGIENKESTNFEKINSIATYRNIFEKKKISSVRKMILGTFISVGINYDK	CRCM_1730	0.918465	0.862319	0.0557032	0.52636	0.105827	2.42087e-07
CRAM_t0260	tRNA	157698	157770	73	-	-			tRNA-Trp		TAAGTCAATAACTTAAAGGTAAAGTAATAATTTCCAAAATTATAAATAGAGGTTCAATTCCTCTTTGACTTGT		CRCM_t0260	0.958904	-	-	-	-	-
CRAM_t0270	tRNA	157795	157865	71	-	-			tRNA-Gly		GCGGAAATAGTTTATTGGTAAAATATTATCCTTCCAAGTTAATGTAAAGGGTTCAATTCCCTTTTTCCGCT		CRCM_t0270	0.957746	-	-	-	-	-
CRAM_t0280	tRNA	157877	157957	81	-	-			tRNA-Tyr		GAAGGGATTCCTGAGTGGTCAAAAGGAACAGACTGTAAATCTGCTGCGAAAGCTTCAGAGGTTCGAATCCTCTTCCCTTCA		CRCM_t0280	0.987654	-	-	-	-	-
CRAM_1780	CDS	158016	158294	279	-	92			hypothetical protein		ATGTCTTATGTTTATAATTTATATAAAAAAATGATTCATTTAAAAGAAAACAAGGTTTTTTTAGCTTTATGTTTATTAACTATTCATTTTTATATTTATAATATTAAAAAATTAATATTGTTTAATTTTTCTTTTCAATTAATTTTACAAATAATATTTTTTTTAAAAATAAATAATTTTAAAAATAAATTATATATTTTAATATTTTTATTTTTTTTTTTCACAGTTTCAATTTTATCATTAGGAATAAAATGGATTACTATAAATTATTATAAATAA	MSYVYNLYKKMIHLKENKVFLALCLLTIHFYIYNIKKLILFNFSFQLILQIIFFLKINNFKNKLYILIFLFFFFTVSILSLGIKWITINYYK	CRCM_1740	0.849123	0.75	0.165959	0.238595	0.695569	0.307615
CRAM_1790	CDS	158261	158773	513	-	170	COG1845	C	cytochrome o ubiquinol oxidase subunit III	cyoC	ATGAATAAATTTAACAAAAATATTTTAGGTTTTTGGTTGTATATAATAAGTGATTGTATTATGTTTTCAGTTCTTTTTATTTCTTTTTTAAATTCAAATGATTTTTTTTATAAACATATAATTTTTAATTATAGAACACTATTAATAGAAACAATTTTATTATTAATTTGTAGTTATTTATCTGTTAAATCAATTAAAAAAAATGAATTAAAATATTATTATTTGAATTTAATAATTTCTGTATTATTTTTATTAATAGAATTTAAAGATATTTATCATTTGAATTCTATAAATTTAAATTTTAAAACTAATAATTTTTTATCTAATTATTTTGTAATTATTTTTTTTCATGCGTTTCATGTAATAATTTCTATTTTATTATGTATAAATTTAATTTTT…	MNKFNKNILGFWLYIISDCIMFSVLFISFLNSNDFFYKHIIFNYRTLLIETILLLICSYLSVKSIKKNELKYYYLNLIISVLFLLIEFKDIYHLNSINLNFKTNNFLSNYFVIIFFHAFHVIISILLCINLIFLKIIKKKFKIINIIFSLFWHFIHIIWLCLMFIIYIKK	CRCM_1750	0.900585	0.858824	0.0646654	0.536976	0.120425	2.18169e-10
CRAM_1800	CDS	158766	160571	1806	-	601	COG0843	C	cytochrome o ubiquinol oxidase subunit I	cyoB	ATGATTTTAGGAAGATTAAATTTTAAAACAATACCTATAAAAGAAAGTATAATATCGTTTTTAATTTTAATTTTATGTATTTTATTTTTGTTTTTGATACCTTTTTTATTGCCATTTATAAAAAAAATAAAAAAATATTCTTCTTCTTATGATCATAAAAAAATTGGAAAATTATATTTAATATTTTCTTTTATTATGTTAATAAGAGGTTTTGTTGATGCTTTAATGATGAGATTTCAACAAATACTAAGTTTAAATCATGAAGGATATTTATCTTTAAATCATTATAGTCAAATTTTTACGGCACATGGGGTAATAATGATTTTTTTTGTTGCTATGCCTTTTATGGTAGGTTTAATGAATATTATTATTCCTTTGCAAATTGGTGCAATAGATGTT…	MILGRLNFKTIPIKESIISFLILILCILFLFLIPFLLPFIKKIKKYSSSYDHKKIGKLYLIFSFIMLIRGFVDALMMRFQQILSLNHEGYLSLNHYSQIFTAHGVIMIFFVAMPFMVGLMNIIIPLQIGAIDVAFPSLNLLSFWLTFFSIMLINISLLLGEFSKIGWLSYPPLSEITFSPWVGVDYWIWSLQISGISTLLTSINFITTIIKCRKKNLFFFDLPIFIWTCLCSNILILISFPILNVLITLLFLDRNFNFHFFTAFYGGQQILYLNLIWAWGHPEVYILILPSFGIFTEILSSVCYKTIFAYKSLIYATISITVLSFVVWLHHFFTMGSGCSNNIFFSITTMVIAIPTGVKIFNWLYTILYSKKKKTPLFFWFIVFIIIFSIGGFSGVMLS…	CRCM_1760	0.889319	0.890183	0.0507263	0.975238	0.0520143	1.64649e-73
CRAM_1810	CDS	160568	161338	771	-	256	COG1622	C	cytochrome o ubiquinol oxidase subunit II	cyoA	ATGTCTTTTCAAGATAATGAATATTTTGTAGATGCAATTAAGATTCATTTTTTAGGAATAAACAGATTTTTAGAAAATAAATTGTTATTAAATACATTTTATTTAATATTTCTAATTTTAATTTTTATGTTGATAATATTTAATTTTTTGTATCAAGATAAAAAAAAATTTATTTTTTTAATTGATTCAATTTTAATTGAAACAATTATATGGATAATTCCTACATTAATAATTTTATTAATTAGTCTTTATACTATAAAAAGTTCTTTTTATTTAAATCCTTTTAAAAATATATATTTAAATATTAAACCCTTAATAATTGAATCAATCTCCTTAAATTGGAAGTGGATGTTTATTTTTCCTCATCAAAAAATTTTATCTTTTAATGAAATTTGTTTA…	MSFQDNEYFVDAIKIHFLGINRFLENKLLLNTFYLIFLILIFMLIIFNFLYQDKKKFIFLIDSILIETIIWIIPTLIILLISLYTIKSSFYLNPFKNIYLNIKPLIIESISLNWKWMFIFPHQKILSFNEICLPIFIPIKLYLISNSIMNSLCIPKMGFQLYCMTNCIKYAYMLPLKHGISHAISSNYSGIGFKSMRINIFFVSKKTFFHWINVIKNLISFNIKNYNKIIKRGYFYYPKFFSIKNNKIFFSILKKK	CRCM_1770	0.715026	0.667969	0.0915344	1.18959	0.0769461	5.49323e-21
CRAM_1820	CDS	161291	162031	741	+	246			homoserine kinase	thrB	ATGAATCTTAATTGCATCTACAAAATATTCATTATCTTGAAAAGACATTTTTTACTTATTAGATTTAAATTCTTTAAGATAGGTACTAATAGTAAAAATTGTTTTTTAAAAAAAAAAAATAACAAATATTTTTATTCTATAACAACAAATAATTACTTAAAAATTTACAATACAAAAATATTACAAAATAAAATAAATAAATTTTTAACAAAAATAATTTTAAATTACAAAAACAATATTTTATATAAAAAAATAAATGGATTTATGTTTTTTTTTTCAAAAAAAAACATTTGTTCAAAATTATCTTTTTTTATATCTATTTTAAAAAAAAAAAAAATAAAAAAAATAAAAAAAATAAACTTTTTTTTAATAGGAAAAAATATTACGAAATTTTTTTAC…	MNLNCIYKIFIILKRHFLLIRFKFFKIGTNSKNCFLKKKNNKYFYSITTNNYLKIYNTKILQNKINKFLTKIILNYKNNILYKKINGFMFFFSKKNICSKLSFFISILKKKKIKKIKKINFFLIGKNITKFFYCFKKKKLISNIFSHNDIFKDNVLIIGNFISSLIDLNNYSFLKINNDLSNLILEFTENFYFKKKIIIENFFKKKKFFFFNINYYIVKILISRKKKLNFIKKIKNPNNYMKKKFF	CRCM_1780	0.828794	0.765873	0.116123	0.531357	0.21854	8.30706e-11
CRAM_1830	CDS	162031	162921	891	+	296	COG0115	E	branched-chain amino acid aminotransferase	ilvE	ATGAAAAACTTTGAATATAAAAAACTAAAATATAGATACATAAAAAATTGGAAAAAAAAATGGATAAATGGTTTTTTTATAAAAAAAAATAAAATTAAAATTAACGAAGGAGCGTCTGCAATAAATTATTCTCAACAATGTTTTGAGGGAATAAAAAGTTTTTTAATTAAAAAAAAAATATTTAATTTAAAAACAAATTTAAATTCCAATAGATTTCAAAAAAGTTGTAGAATTTTGTTAATGCCTATAATAAGTTTATTTTGTTTTATAAATGCGATAAAAATTTTATCATTATTAAATTATAAATATATTCCTAATAATAAATTAGGATTTTTATATATAAGACCTCTTATGTTAGGAATTAGTAAAAATATAGGAGTTAAGACATCATTTGAATTT…	MKNFEYKKLKYRYIKNWKKKWINGFFIKKNKIKINEGASAINYSQQCFEGIKSFLIKKKIFNLKTNLNSNRFQKSCRILLMPIISLFCFINAIKILSLLNYKYIPNNKLGFLYIRPLMLGISKNIGVKTSFEFFFTIFCTPLFIKYNTLSIRSTFSKRAIDNYGHYKIGANYISNIVNSYYIKKYNFDDYIHINNNCFEEIGTSNFIIYKKKKIFSPNNKNILPGINKFSFLFFLKFKKKCLNFKINFNNLSNAKKIISCGTAAYYKSVNSILYKNKILKYKKLFFNKLINYYIKK	CRCM_1790	0.837486	0.80719	0.0808254	1.84519	0.0438034	1.55659e-38
CRAM_1840	CDS	162924	163385	462	+	153	COG0242	J	peptide deformylase	def	ATGTTAAAAATTATAACAATAAAAGATAAAAGATTGAGAATTGTTTCTAAAAAAATGGTAAAATATAATAGAATTAAAAAAATTTTTTTAATTAAACAAATGATTATTTTAATGTATTACAAAAAAGGGATTGGAATATCCTCTCCTCAAGTTAATTATGATAAAAAAATTATAATAGTAGATATCAATAAAAAAAATAAACCTATTATTTTAATAAATCCAAAAATTTGTAAAAGAAATAGTCTTAAAACTATTAGTACTGAAGGTTGTTTATCTATTCCTAAATATTACTCTAGTACTCCACGAGCAGAAAAAATATTTTTGAAATATATAAATTTATACAACAAATACAAAAAAAAAATTTTTAATAGTATAAATTCTAGATGTTTACAGCATGAG…	MLKIITIKDKRLRIVSKKMVKYNRIKKIFLIKQMIILMYYKKGIGISSPQVNYDKKIIIVDINKKNKPIILINPKICKRNSLKTISTEGCLSIPKYYSSTPRAEKIFLKYINLYNKYKKKIFNSINSRCLQHEIDHLSSILLVDYYNTIVKYE	CRCM_1800	0.829374	0.764706	0.124989	1.24976	0.10001	2.10891e-15
CRAM_1850	CDS	163378	164754	1377	+	458	COG0165	E	argininosuccinate lyase	argH	ATGAATAAATTATGGGGTGGTAGATTTATAAATAAAATAGATGTAGACATAGAAATATATTTGAATTCTTTTAATATAGATAAATATTTATTTAATTATGAAATAAAAGTTATTTCTTCCTATATAAAATGTTTATTTTTAAGTAGTTATATAAATAGTTCTGAAAAACAAAAATTAATTAATTCATTATTTTTAATAAAAAAAAATTTTTTATATTCAAATGTAGAAGATATACATTCTTATTTAGAAAGAGAATTAATAAAATACAATGGTGAATTAGGAAAAAAAATTTATATTGGTAAATCTAGAAATGATCAAATTACTACTATTACAAAAGTAATGTTATTAGAAGAAATTAAAAAAATAAATATTTTATTAATTTTTATTAGAAAATCAATA…	MNKLWGGRFINKIDVDIEIYLNSFNIDKYLFNYEIKVISSYIKCLFLSSYINSSEKQKLINSLFLIKKNFLYSNVEDIHSYLERELIKYNGELGKKIYIGKSRNDQITTITKVMLLEEIKKINILLIFIRKSIIFLAEKEYNFPLPGFTHLQIAQPVTLGHYLLCWNEMFKRDHINLLNCKKKCSYSPIGSAALAGHNYNINRNIVKNILNFKNLTENSIDSVSDRDYIISFSNFCNIVITHLSRICEDLIIWSSNKFDFLKLSDLISSGSSIMPQKKNPDLFELIRSKTGRIYGNSVNILTILKSQALSYNKDNQEDKESLFDNIYTIKNTLNCFRKCLPILKFNKKNMYLSALENYSTATDMADYLVKKGLNFRDSHLIVGNCIKYCEKKKINFYNI…	CRCM_1810	0.899782	0.908297	0.0363045	4.16285	0.00872106	1.15075e-82
CRAM_1860	CDS	164751	165944	1194	+	397	COG0019	E	diaminopimelate decarboxylase	lysA	ATGAAAGAAATTAAAAATTTTATTTTTTTTGATAAAGTAAATATAAAAAATATATTTAAAGAATATAATTTACCTTTATATATATATAATTATAAAAAAATTTTATTAATTTTTTTTTATATTAAAAAGTTAAAATTTTTTTGTTTTTTTTCTATAAAATCTAATGATAATATTTTTTTATTAAAATTAGTAAACAAAATTTTTTTTAAATTTGATATTGTTTCTATTGGAGAATTAAAAAAAATTATATTAATATCAAAAAAAAAACCTTTTATTGTTTTTTCTGGTAGTGGAAAATTAATTTCAGAGATTTTAATTTCTTTAAATTTAAAATTATTTAGTATTAATATTGAATCTATTCAAGAATTATTTAAAATATATTATTTAGTTAAAAAATAT…	MKEIKNFIFFDKVNIKNIFKEYNLPLYIYNYKKILLIFFYIKKLKFFCFFSIKSNDNIFLLKLVNKIFFKFDIVSIGELKKIILISKKKPFIVFSGSGKLISEILISLNLKLFSINIESIQELFKIYYLVKKYKKKINVMIRVNPNIDAKTHKKITTGIKQSKFGINVFNLKNLKFLNSFLNIKILGFDFHIGSQITKLSPLKKLLKLINNLYKINKYDYLDIGGGIGVNYFLNKKIINFSKYYNEINKLFIKYNINSKIIIELGRYIFCNTCIILSKVNYIKYNKNIFYCILNLGMNDLIRPSLYNSFHKIESCNKGKNTSFFFGPICESSDKFLSKKIKIKNNFLTIFFSSGSYCKTMSNNYNSKSKIFEIIIYKNKLKIIFKLEDFKNLIKNYV	CRCM_1820	0.879699	0.831234	0.0761356	1.35772	0.0560761	4.49282e-43
CRAM_1870	CDS	165937	166680	744	+	247	COG0253	E	diaminopimelate epimerase	dapF	ATGTTTAAATTTATAAAAATTCATGCTTGTGGAAACGATTTTGTTGTAATTTTTGAAAATAAAAAAAAAATTTTTTTAAAAAAAATATTAAATAAAAAAACAAATCTAAGTTGTGATCAATTATTAATAGTTAATCATATAAATTTAAAATATAATTATGTAAAAATCAAAATATTTAATAATAATTTATTAGAAGCACAAAATTGTGGAAATGGAATAAGATGTTTATCATGGTATTTTTTACTTAATAAAAAAAAAAAAGAAATTTTAAGTTTTAAATTAAATAAAAATTTTATTTATTCCTTTAAAAATAAAAAAATTTTTACAATTTATAAAATCCCAAAAATAAAAAAGATTTATATTAAAATAAAAAAAATTTTTTTTAAAATTTTTTTTGTT…	MFKFIKIHACGNDFVVIFENKKKIFLKKILNKKTNLSCDQLLIVNHINLKYNYVKIKIFNNNLLEAQNCGNGIRCLSWYFLLNKKKKEILSFKLNKNFIYSFKNKKIFTIYKIPKIKKIYIKIKKIFFKIFFVDLINLHLVFIIKSINSNLLKNISKTIIFYFGDIYNIEFLQIISINNIYIRIFERNVGETYSCGSGIISSISCIYKLFYLKDFKINSIGGDCFIKFIKKFVIIYGKVNFCFFGYI	CRCM_1830	0.856183	0.813765	0.0907861	1.15226	0.0787894	1.26085e-25
CRAM_1880	CDS	166677	167411	735	+	244	COG0752	J	glycine--tRNA ligase subunit alpha	glyQ	ATGAATATAATTAAAAAAATATTTTTTTATTGGAAAAATAAATTTTATTATCAAATTAATTATGATGACAATCAATCTGGAGCTGCTACTTATAATATTAAAAATGTAAAATTTATTTTGCAAAAAAAAAATTTTTATTTATTTTTTTTACAAAATTGTTATAGACAATTTGATTCTTATATTATAAAAAAAAATAAATTTTCAATACATAAACAAATACAAATTATTTGCAAACCAATTCCAATAAATTTTTTAAATTTATATAAAGAATCTATATATTTTATAAATAATATTTTTTTTAAAAAAGATAATTGGAAATCTCCTCTTTTAGGAGCAAAAGGTATTGGATATGAATGTTTATATAATAATGTTGAAATAAGTCAAATTACTTTATTTAAT…	MNIIKKIFFYWKNKFYYQINYDDNQSGAATYNIKNVKFILQKKNFYLFFLQNCYRQFDSYIIKKNKFSIHKQIQIICKPIPINFLNLYKESIYFINNIFFKKDNWKSPLLGAKGIGYECLYNNVEISQITLFNYFGNKKIFKTVLEITYGLERIKKNKNIKFIYEKFNSIHNLYSKFNFKKMLFLYFFCTLNIKKKNFLISYYLYIKITNIFNLLDEFYFNNNYNRIKIINILKTTSEKILNFL	CRCM_1840	0.911685	0.913934	0.0421781	1.46963	0.0286999	8.34277e-28
CRAM_1890	CDS	167408	167956	549	+	182			hypothetical protein		ATGATAAACAATAAAATTAAAGAAAAAATTTTTAATAAAAAAAACAAAATAATTTTAAAAAAAAATAATTTAAAAATTAAATTTAAATTTTTAATTAAAAAAAAACTAAATATTAAATTAATTAATATTTTTTATAAAAAAAAATTATTTTTCAATAACAAAAAAAATAATATTTCTTATTTAACACTTTTTTTTATTAAAAAAAATTTAAATTTATTTATTATTAAAAATTTAATAAATTTTAGAAAAAAAAAAAATATAAATAATTTTTTTAAATTTTTTAAAAAAATAATTAATTGTTTTTTCAATTTGAGATTAGGTGGCTCACTATTTTATAAAAATTTTAAAATCAGTAAGTTGATAAAAAAAAGATTTTTTAGAAAAAATATTTCTAATTTA…	MINNKIKEKIFNKKNKIILKKNNLKIKFKFLIKKKLNIKLINIFYKKKLFFNNKKNNISYLTLFFIKKNLNLFIIKNLINFRKKKNINNFFKFFKKIINCFFNLRLGGSLFYKNFKISKLIKKRFFRKNISNLENPFFFECSYYFCLNYFLIKKNINFIILKKNVNFNKIICYNNILLLKIV	CRCM_1850	0.764706	0.659459	0.220273	0.375303	0.586921	0.0149224
CRAM_1900	CDS	168042	168245	204	-	67	COG1278	K	cold-shock protein	csp	ATGGCAACTGGAACAGTAAAATGGTTTAATGATACGAAAGGTTTTGGTTTTATTTCTCCTGATGATGGAGGTGATGATTTATTTGTTCATTTTTCAGAAATAAAATTAGAAGGATTTAAATCTTTACAAGATGGACAAAGAGTAACTTTTGAAGTTACACAAGGAAAAAAAGGTTTACAAGCTTCAAACGTAAAAATAATATAA	MATGTVKWFNDTKGFGFISPDDGGDDLFVHFSEIKLEGFKSLQDGQRVTFEVTQGKKGLQASNVKII	CRCM_1860	0.926471	0.985075	0.0055017	2.20875	0.00249087	2.07915e-15
CRAM_1905	CDS	168313	2	810	-	269			hypothetical protein		ATGATCACAAATTTTAAAAATTTTATTTTTTTTTTACTAGAAAATGAAAAAGTATTTATGGAAATAAAAAATAATTATTTAGTATATATTAAAAAAATCAAAAAAAAAATATTTTTTATTAAAAAAGAAAAAAATAATAATTTTATAAAAAAAAATTATAATTGTTTTTTCTTTTTTCATAATAAATATAATTTTTTGATTTTTTTTAACTCAACATTAAAATTTTCTATAAAAAGTAACACAATTTTTTTTTTAAAAAATAAAATTTTTTGTATTGATTACGAAAAAGAAAATGTAGTAATTTATTGTTATAAAGAAAATTTTTATGTAAAGTATTTTATAAAAATAATTTTTATTAATGAATTAAATGTAAACATCAAAAAATTTTTGTTAGTAAAT…	MITNFKNFIFFLLENEKVFMEIKNNYLVYIKKIKKKIFFIKKEKNNNFIKKNYNCFFFFHNKYNFLIFFNSTLKFSIKSNTIFFLKNKIFCIDYEKENVVIYCYKENFYVKYFIKIIFINELNVNIKKFLLVNNILFFFLKKNLIFKLNYVNNIYKNIKKTNFIFLLINLKKKKKINLFLKKNTKKTIFIFRNFFFIKKVKNNVFFKTKFFLKIGKKFSINIDHKYLRTNFLEKKKILFNYCDKNKFIIIKKYNFLYKKEEYLKNSYFY	CRCM_1870	0.424725	0.333333	0.202482	0.237184	0.853689	0.614163
average														0.87335	0.817174	0.0760292	2.86362	0.108763
